# Supplementary material for: Structure-activity relationships for analogs of the tuberculosis drug bedaquiline with the naphthalene unit replaced by bicyclic heterocycles
Source: Bioorg Med Chem. 2018 May 1;26(8):1797–809. doi: 10.1016/j.bmc.2018.02.026 (PMC5933462; doi:10.1016/j.bmc.2018.02.026)
Supplement: MOL files — ZIP file containing the MOL files of the most important compounds in this article. [file mol.zip]

Archive with 20 entries (20 files):
- compound64-exampleofclassN.mol
- compound2-exampleofclassA.mol
- compound5-exampleofclassD.mol
- compound7-exampleofclassC.mol
- compound14-exampleofclassD-7.mol
- compound32-exampleofclassD-6.mol
- compound34-exampleofclassD-5.mol
- compound37-exampleofclassD-4.mol
- compound43-exampleofclassD-2.mol
- compound44-exampleofclassE-6.mol
- compound45-exampleofclassE-4.mol
- compound48-exampleofclassF-6.mol
- compound50-exampleofclasssF-4.mol
- compound51-exampleofclassG.mol
- compound55-exampleofclassH.mol
- compound57-exampleofclassI.mol
- compound58-exampleofclassJ.mol
- compound59-exampleofclassK.mol
- compound60-exampleofclassL.mol
- compound63-exampleofclassM.mol
