# Supplementary material for: Structure-activity relationships for analogs of the tuberculosis drug bedaquiline with the naphthalene unit replaced by bicyclic heterocycles
Source: Bioorg Med Chem. 2018 May 1;26(8):1797–809. doi: 10.1016/j.bmc.2018.02.026 (PMC5933462; doi:10.1016/j.bmc.2018.02.026)
Supplement: MOL files — ZIP file containing the MOL files of the most important compounds in this article. [file mol.zip › compound64-exampleofclassN.mol]

  -ISIS-  10131716252D

 40 44  0  0  0  0  0  0  0  0999 V2000
    7.1667   -7.1625    0.0000 C   0  0  3  0  0  0  0  0  0  0  0  0
    6.4542   -6.7500    0.0000 C   0  0  3  0  0  0  0  0  0  0  0  0
    5.7500   -7.1625    0.0000 C   0  0  0  0  0  0  0  0  0  0  0  0
    7.5792   -7.8750    0.0000 C   0  0  0  0  0  0  0  0  0  0  0  0
    6.4542   -5.9292    0.0000 C   0  0  0  0  0  0  0  0  0  0  0  0
    5.7500   -7.9875    0.0000 C   0  0  0  0  0  0  0  0  0  0  0  0
    5.0292   -8.4000    0.0000 N   0  0  0  0  0  0  0  0  0  0  0  0
    8.4042   -7.8750    0.0000 C   0  0  0  0  0  0  0  0  0  0  0  0
    5.7417   -5.5167    0.0000 C   0  0  0  0  0  0  0  0  0  0  0  0
    5.0292   -6.7500    0.0000 C   0  0  0  0  0  0  0  0  0  0  0  0
    7.8792   -6.7500    0.0000 C   0  0  0  0  0  0  0  0  0  0  0  0
    4.3167   -7.1625    0.0000 C   0  0  0  0  0  0  0  0  0  0  0  0
    5.7417   -4.6917    0.0000 C   0  0  0  0  0  0  0  0  0  0  0  0
    4.3167   -7.9875    0.0000 C   0  0  0  0  0  0  0  0  0  0  0  0
    7.1667   -8.5917    0.0000 N   0  0  0  0  0  0  0  0  0  0  0  0
    8.9542   -7.2542    0.0000 O   0  0  0  0  0  0  0  0  0  0  0  0
    6.4542   -4.2792    0.0000 N   0  0  0  0  0  0  0  0  0  0  0  0
    9.7125   -7.5875    0.0000 C   0  0  0  0  0  0  0  0  0  0  0  0
    8.8167   -8.5875    0.0000 C   0  0  0  0  0  0  0  0  0  0  0  0
    3.6042   -6.7500    0.0000 C   0  0  0  0  0  0  0  0  0  0  0  0
    9.6292   -8.4125    0.0000 C   0  0  0  0  0  0  0  0  0  0  0  0
    7.1667   -6.3375    0.0000 O   0  0  0  0  0  0  0  0  0  0  0  0
    3.6042   -8.4000    0.0000 C   0  0  0  0  0  0  0  0  0  0  0  0
    7.8792   -5.9250    0.0000 C   0  0  0  0  0  0  0  0  0  0  0  0
    6.4542   -8.4000    0.0000 O   0  0  0  0  0  0  0  0  0  0  0  0
    2.8917   -7.1625    0.0000 C   0  0  0  0  0  0  0  0  0  0  0  0
    8.5917   -5.5125    0.0000 N   0  0  3  0  0  0  0  0  0  0  0  0
    5.0292   -5.9250    0.0000 O   0  0  0  0  0  0  0  0  0  0  0  0
    7.1750   -5.5167    0.0000 C   0  0  0  0  0  0  0  0  0  0  0  0
    5.0292   -4.2792    0.0000 O   0  0  0  0  0  0  0  0  0  0  0  0
    7.1750   -4.6917    0.0000 C   0  0  0  0  0  0  0  0  0  0  0  0
    7.5792   -9.3042    0.0000 C   0  0  0  0  0  0  0  0  0  0  0  0
    2.8917   -7.9875    0.0000 C   0  0  0  0  0  0  0  0  0  0  0  0
    2.1792   -6.7500    0.0000 Br  0  0  0  0  0  0  0  0  0  0  0  0
    8.4042   -9.3042    0.0000 C   0  0  0  0  0  0  0  0  0  0  0  0
    8.5917   -4.6875    0.0000 C   0  0  0  0  0  0  0  0  0  0  0  0
    9.3042   -5.9250    0.0000 C   0  0  0  0  0  0  0  0  0  0  0  0
    6.4542   -9.2167    0.0000 C   0  0  0  0  0  0  0  0  0  0  0  0
    4.3125   -5.5125    0.0000 C   0  0  0  0  0  0  0  0  0  0  0  0
    5.0250   -3.4542    0.0000 C   0  0  0  0  0  0  0  0  0  0  0  0
  2  1  1  0  0  0  0
  3  2  1  0  0  0  0
  4  1  1  0  0  0  0
  5  2  1  0  0  0  0
  6  3  1  0  0  0  0
  7  6  2  0  0  0  0
  8  4  1  0  0  0  0
  9  5  1  0  0  0  0
 10  3  2  0  0  0  0
 11  1  1  0  0  0  0
 12 10  1  0  0  0  0
 13  9  2  0  0  0  0
 14 12  1  0  0  0  0
 15  4  2  0  0  0  0
 16  8  1  0  0  0  0
 17 31  2  0  0  0  0
 18 16  1  0  0  0  0
 19  8  2  0  0  0  0
 20 12  2  0  0  0  0
 21 19  1  0  0  0  0
 22  1  1  0  0  0  0
 23 14  2  0  0  0  0
 24 11  1  0  0  0  0
 25  6  1  0  0  0  0
 26 20  1  0  0  0  0
 27 24  1  0  0  0  0
 28  9  1  0  0  0  0
 29  5  2  0  0  0  0
 30 13  1  0  0  0  0
 31 29  1  0  0  0  0
 32 15  1  0  0  0  0
 33 26  2  0  0  0  0
 34 26  1  0  0  0  0
 35 32  2  0  0  0  0
 36 27  1  0  0  0  0
 37 27  1  0  0  0  0
 38 25  1  0  0  0  0
 39 28  1  0  0  0  0
 40 30  1  0  0  0  0
 19 35  1  0  0  0  0
 21 18  2  0  0  0  0
 13 17  1  0  0  0  0
  7 14  1  0  0  0  0
 23 33  1  0  0  0  0
M  END
