# Supplementary material for: Structure-activity relationships for analogs of the tuberculosis drug bedaquiline with the naphthalene unit replaced by bicyclic heterocycles
Source: Bioorg Med Chem. 2018 May 1;26(8):1797–809. doi: 10.1016/j.bmc.2018.02.026 (PMC5933462; doi:10.1016/j.bmc.2018.02.026)
Supplement: MOL files — ZIP file containing the MOL files of the most important compounds in this article. [file mol.zip › compound2-exampleofclassA.mol]

  -ISIS-  10131715462D

 38 42  0  0  0  0  0  0  0  0999 V2000
    7.1667   -6.4542    0.0000 C   0  0  3  0  0  0  0  0  0  0  0  0
    5.7417   -6.4542    0.0000 C   0  0  0  0  0  0  0  0  0  0  0  0
    6.4542   -6.0417    0.0000 C   0  0  3  0  0  0  0  0  0  0  0  0
    5.7417   -7.2792    0.0000 C   0  0  0  0  0  0  0  0  0  0  0  0
    5.0292   -7.6917    0.0000 N   0  0  0  0  0  0  0  0  0  0  0  0
    7.5792   -7.1667    0.0000 C   0  0  0  0  0  0  0  0  0  0  0  0
    6.4542   -5.2167    0.0000 C   0  0  0  0  0  0  0  0  0  0  0  0
    5.0292   -6.0417    0.0000 C   0  0  0  0  0  0  0  0  0  0  0  0
    7.8792   -6.0417    0.0000 C   0  0  0  0  0  0  0  0  0  0  0  0
    8.3792   -7.3792    0.0000 C   0  0  0  0  0  0  0  0  0  0  0  0
    4.3167   -6.4542    0.0000 C   0  0  0  0  0  0  0  0  0  0  0  0
    4.3167   -7.2792    0.0000 C   0  0  0  0  0  0  0  0  0  0  0  0
    5.7417   -4.8042    0.0000 C   0  0  0  0  0  0  0  0  0  0  0  0
    3.6042   -6.0417    0.0000 C   0  0  0  0  0  0  0  0  0  0  0  0
    8.5917   -8.1792    0.0000 C   0  0  0  0  0  0  0  0  0  0  0  0
    7.1667   -5.6292    0.0000 O   0  0  0  0  0  0  0  0  0  0  0  0
    3.6042   -7.6917    0.0000 C   0  0  0  0  0  0  0  0  0  0  0  0
    8.5917   -6.4542    0.0000 C   0  0  0  0  0  0  0  0  0  0  0  0
    6.4542   -7.6917    0.0000 O   0  0  0  0  0  0  0  0  0  0  0  0
    2.8875   -6.4542    0.0000 C   0  0  0  0  0  0  0  0  0  0  0  0
    9.3042   -6.0417    0.0000 N   0  0  3  0  0  0  0  0  0  0  0  0
    5.7417   -3.9792    0.0000 C   0  0  0  0  0  0  0  0  0  0  0  0
    2.8875   -7.2792    0.0000 C   0  0  0  0  0  0  0  0  0  0  0  0
    7.0000   -7.7542    0.0000 C   0  0  0  0  0  0  0  0  0  0  0  0
    2.1750   -6.0417    0.0000 Br  0  0  0  0  0  0  0  0  0  0  0  0
    7.1750   -4.8042    0.0000 C   0  0  0  0  0  0  0  0  0  0  0  0
    8.9625   -6.8000    0.0000 C   0  0  0  0  0  0  0  0  0  0  0  0
    7.2125   -8.5500    0.0000 C   0  0  0  0  0  0  0  0  0  0  0  0
    7.1750   -3.9792    0.0000 C   0  0  0  0  0  0  0  0  0  0  0  0
    8.0125   -8.7625    0.0000 C   0  0  0  0  0  0  0  0  0  0  0  0
    9.3917   -8.3917    0.0000 C   0  0  0  0  0  0  0  0  0  0  0  0
    6.4542   -3.5750    0.0000 C   0  0  0  0  0  0  0  0  0  0  0  0
   10.0167   -6.4542    0.0000 C   0  0  0  0  0  0  0  0  0  0  0  0
    9.3042   -5.2167    0.0000 C   0  0  0  0  0  0  0  0  0  0  0  0
    6.4542   -8.5125    0.0000 C   0  0  0  0  0  0  0  0  0  0  0  0
    5.0292   -3.5750    0.0000 C   0  0  0  0  0  0  0  0  0  0  0  0
    9.7542   -7.0125    0.0000 C   0  0  0  0  0  0  0  0  0  0  0  0
    9.9750   -7.8042    0.0000 C   0  0  0  0  0  0  0  0  0  0  0  0
  2  3  1  0  0  0  0
  3  1  1  0  0  0  0
  4  2  1  0  0  0  0
  5  4  2  0  0  0  0
  6  1  1  0  0  0  0
  7  3  1  0  0  0  0
  8  2  2  0  0  0  0
  9  1  1  0  0  0  0
 10  6  1  0  0  0  0
 11  8  1  0  0  0  0
 12 11  1  0  0  0  0
 13  7  1  0  0  0  0
 14 11  2  0  0  0  0
 15 10  2  0  0  0  0
 16  1  1  0  0  0  0
 17 12  2  0  0  0  0
 18  9  1  0  0  0  0
 19  4  1  0  0  0  0
 20 14  1  0  0  0  0
 21 18  1  0  0  0  0
 22 13  2  0  0  0  0
 23 20  2  0  0  0  0
 24  6  2  0  0  0  0
 25 20  1  0  0  0  0
 26  7  2  0  0  0  0
 27 10  1  0  0  0  0
 28 24  1  0  0  0  0
 29 26  1  0  0  0  0
 30 28  2  0  0  0  0
 31 15  1  0  0  0  0
 32 29  2  0  0  0  0
 33 21  1  0  0  0  0
 34 21  1  0  0  0  0
 35 19  1  0  0  0  0
 36 22  1  0  0  0  0
 37 27  1  0  0  0  0
 38 37  1  0  0  0  0
 30 15  1  0  0  0  0
 38 31  1  0  0  0  0
 32 22  1  0  0  0  0
  5 12  1  0  0  0  0
 17 23  1  0  0  0  0
M  END
