# Supplementary material for: Structure-activity relationships for analogs of the tuberculosis drug bedaquiline with the naphthalene unit replaced by bicyclic heterocycles
Source: Bioorg Med Chem. 2018 May 1;26(8):1797–809. doi: 10.1016/j.bmc.2018.02.026 (PMC5933462; doi:10.1016/j.bmc.2018.02.026)
Supplement: MOL files — ZIP file containing the MOL files of the most important compounds in this article. [file mol.zip › compound5-exampleofclassD.mol]

  -ISIS-  10131716052D

 36 40  0  0  0  0  0  0  0  0999 V2000
    7.1667   -6.5375    0.0000 C   0  0  3  0  0  0  0  0  0  0  0  0
    5.7417   -6.5375    0.0000 C   0  0  0  0  0  0  0  0  0  0  0  0
    7.5792   -7.2500    0.0000 C   0  0  0  0  0  0  0  0  0  0  0  0
    5.7417   -7.3625    0.0000 C   0  0  0  0  0  0  0  0  0  0  0  0
    6.4542   -6.1250    0.0000 C   0  0  3  0  0  0  0  0  0  0  0  0
    5.0292   -7.7750    0.0000 N   0  0  0  0  0  0  0  0  0  0  0  0
    8.4000   -7.2417    0.0000 C   0  0  0  0  0  0  0  0  0  0  0  0
    5.0292   -6.1250    0.0000 C   0  0  0  0  0  0  0  0  0  0  0  0
    7.8792   -6.1250    0.0000 C   0  0  0  0  0  0  0  0  0  0  0  0
    4.3167   -6.5375    0.0000 C   0  0  0  0  0  0  0  0  0  0  0  0
    4.3167   -7.3625    0.0000 C   0  0  0  0  0  0  0  0  0  0  0  0
    8.9417   -6.6292    0.0000 S   0  0  0  0  0  0  0  0  0  0  0  0
    9.6917   -6.9542    0.0000 C   0  0  0  0  0  0  0  0  0  0  0  0
    8.8125   -7.9500    0.0000 C   0  0  0  0  0  0  0  0  0  0  0  0
    3.6042   -6.1250    0.0000 C   0  0  0  0  0  0  0  0  0  0  0  0
    6.4542   -5.3042    0.0000 C   0  0  0  0  0  0  0  0  0  0  0  0
    9.6125   -7.7750    0.0000 C   0  0  0  0  0  0  0  0  0  0  0  0
    7.1667   -5.7125    0.0000 O   0  0  0  0  0  0  0  0  0  0  0  0
    3.6042   -7.7750    0.0000 C   0  0  0  0  0  0  0  0  0  0  0  0
    7.8792   -5.3000    0.0000 C   0  0  0  0  0  0  0  0  0  0  0  0
    6.4542   -7.7667    0.0000 O   0  0  0  0  0  0  0  0  0  0  0  0
    2.8875   -6.5375    0.0000 C   0  0  0  0  0  0  0  0  0  0  0  0
    8.5917   -4.8875    0.0000 N   0  0  3  0  0  0  0  0  0  0  0  0
    7.1667   -7.9625    0.0000 C   0  0  0  0  0  0  0  0  0  0  0  0
    2.8875   -7.3625    0.0000 C   0  0  0  0  0  0  0  0  0  0  0  0
    2.1750   -6.1250    0.0000 Br  0  0  0  0  0  0  0  0  0  0  0  0
    7.5792   -8.6750    0.0000 C   0  0  0  0  0  0  0  0  0  0  0  0
    8.4042   -8.6667    0.0000 C   0  0  0  0  0  0  0  0  0  0  0  0
    7.1667   -4.8917    0.0000 C   0  0  0  0  0  0  0  0  0  0  0  0
    5.7500   -4.8917    0.0000 C   0  0  0  0  0  0  0  0  0  0  0  0
    8.5917   -4.0625    0.0000 C   0  0  0  0  0  0  0  0  0  0  0  0
    9.3042   -5.3000    0.0000 C   0  0  0  0  0  0  0  0  0  0  0  0
    6.4542   -8.5917    0.0000 C   0  0  0  0  0  0  0  0  0  0  0  0
    5.7417   -4.0667    0.0000 C   0  0  0  0  0  0  0  0  0  0  0  0
    7.1667   -4.0667    0.0000 C   0  0  0  0  0  0  0  0  0  0  0  0
    6.4542   -3.6625    0.0000 C   0  0  0  0  0  0  0  0  0  0  0  0
  2  5  1  0  0  0  0
  3  1  1  0  0  0  0
  4  2  1  0  0  0  0
  5  1  1  0  0  0  0
  6  4  2  0  0  0  0
  7  3  1  0  0  0  0
  8  2  2  0  0  0  0
  9  1  1  0  0  0  0
 10  8  1  0  0  0  0
 11 10  1  0  0  0  0
 12  7  1  0  0  0  0
 13 12  1  0  0  0  0
 14  7  2  0  0  0  0
 15 10  2  0  0  0  0
 16  5  1  0  0  0  0
 17 14  1  0  0  0  0
 18  1  1  0  0  0  0
 19 11  2  0  0  0  0
 20  9  1  0  0  0  0
 21  4  1  0  0  0  0
 22 15  1  0  0  0  0
 23 20  1  0  0  0  0
 24  3  2  0  0  0  0
 25 22  2  0  0  0  0
 26 22  1  0  0  0  0
 27 24  1  0  0  0  0
 28 27  2  0  0  0  0
 29 16  2  0  0  0  0
 30 16  1  0  0  0  0
 31 23  1  0  0  0  0
 32 23  1  0  0  0  0
 33 21  1  0  0  0  0
 34 30  2  0  0  0  0
 35 29  1  0  0  0  0
 36 34  1  0  0  0  0
 14 28  1  0  0  0  0
 17 13  2  0  0  0  0
 35 36  2  0  0  0  0
  6 11  1  0  0  0  0
 19 25  1  0  0  0  0
M  END
