# Supplementary material for: Structure-activity relationships for analogs of the tuberculosis drug bedaquiline with the naphthalene unit replaced by bicyclic heterocycles
Source: Bioorg Med Chem. 2018 May 1;26(8):1797–809. doi: 10.1016/j.bmc.2018.02.026 (PMC5933462; doi:10.1016/j.bmc.2018.02.026)
Supplement: MOL files — ZIP file containing the MOL files of the most important compounds in this article. [file mol.zip › compound7-exampleofclassC.mol]

  -ISIS-  10131716062D

 36 40  0  0  0  0  0  0  0  0999 V2000
    7.1667   -6.2000    0.0000 C   0  0  3  0  0  0  0  0  0  0  0  0
    5.7417   -6.2000    0.0000 C   0  0  0  0  0  0  0  0  0  0  0  0
    5.7417   -7.0250    0.0000 C   0  0  0  0  0  0  0  0  0  0  0  0
    6.4542   -5.7875    0.0000 C   0  0  3  0  0  0  0  0  0  0  0  0
    5.0292   -7.4375    0.0000 N   0  0  0  0  0  0  0  0  0  0  0  0
    7.5792   -6.9125    0.0000 C   0  0  0  0  0  0  0  0  0  0  0  0
    5.0292   -5.7875    0.0000 C   0  0  0  0  0  0  0  0  0  0  0  0
    7.8792   -5.7875    0.0000 C   0  0  0  0  0  0  0  0  0  0  0  0
    8.4042   -6.9125    0.0000 C   0  0  0  0  0  0  0  0  0  0  0  0
    4.3167   -6.2000    0.0000 C   0  0  0  0  0  0  0  0  0  0  0  0
    4.3167   -7.0250    0.0000 C   0  0  0  0  0  0  0  0  0  0  0  0
    3.6042   -5.7875    0.0000 C   0  0  0  0  0  0  0  0  0  0  0  0
    8.8250   -7.6167    0.0000 C   0  0  0  0  0  0  0  0  0  0  0  0
    6.4542   -4.9667    0.0000 C   0  0  0  0  0  0  0  0  0  0  0  0
    7.1667   -5.3750    0.0000 O   0  0  0  0  0  0  0  0  0  0  0  0
    3.6042   -7.4375    0.0000 C   0  0  0  0  0  0  0  0  0  0  0  0
    8.5917   -6.2000    0.0000 C   0  0  0  0  0  0  0  0  0  0  0  0
    6.4542   -7.4292    0.0000 O   0  0  0  0  0  0  0  0  0  0  0  0
    2.8875   -6.2000    0.0000 C   0  0  0  0  0  0  0  0  0  0  0  0
    9.3042   -5.7875    0.0000 N   0  0  3  0  0  0  0  0  0  0  0  0
    2.8875   -7.0250    0.0000 C   0  0  0  0  0  0  0  0  0  0  0  0
    7.1667   -7.6250    0.0000 C   0  0  0  0  0  0  0  0  0  0  0  0
    2.1750   -5.7875    0.0000 Br  0  0  0  0  0  0  0  0  0  0  0  0
    8.9542   -6.3000    0.0000 C   0  0  0  0  0  0  0  0  0  0  0  0
    7.5792   -8.3417    0.0000 C   0  0  0  0  0  0  0  0  0  0  0  0
    9.7042   -6.6292    0.0000 C   0  0  0  0  0  0  0  0  0  0  0  0
    8.4042   -8.3417    0.0000 C   0  0  0  0  0  0  0  0  0  0  0  0
    9.6250   -7.4417    0.0000 C   0  0  0  0  0  0  0  0  0  0  0  0
    7.1750   -4.5542    0.0000 C   0  0  0  0  0  0  0  0  0  0  0  0
    5.7417   -4.5542    0.0000 C   0  0  0  0  0  0  0  0  0  0  0  0
   10.0167   -6.2000    0.0000 C   0  0  0  0  0  0  0  0  0  0  0  0
    9.3042   -4.9667    0.0000 C   0  0  0  0  0  0  0  0  0  0  0  0
    6.4542   -8.2542    0.0000 C   0  0  0  0  0  0  0  0  0  0  0  0
    5.7417   -3.7250    0.0000 C   0  0  0  0  0  0  0  0  0  0  0  0
    7.1750   -3.7250    0.0000 C   0  0  0  0  0  0  0  0  0  0  0  0
    6.4542   -3.3167    0.0000 C   0  0  0  0  0  0  0  0  0  0  0  0
  2  4  1  0  0  0  0
  3  2  1  0  0  0  0
  4  1  1  0  0  0  0
  5  3  2  0  0  0  0
  6  1  1  0  0  0  0
  7  2  2  0  0  0  0
  8  1  1  0  0  0  0
  9  6  1  0  0  0  0
 10  7  1  0  0  0  0
 11 10  1  0  0  0  0
 12 10  2  0  0  0  0
 13  9  2  0  0  0  0
 14  4  1  0  0  0  0
 15  1  1  0  0  0  0
 16 11  2  0  0  0  0
 17  8  1  0  0  0  0
 18  3  1  0  0  0  0
 19 12  1  0  0  0  0
 20 17  1  0  0  0  0
 21 19  2  0  0  0  0
 22  6  2  0  0  0  0
 23 19  1  0  0  0  0
 24  9  1  0  0  0  0
 25 22  1  0  0  0  0
 26 24  1  0  0  0  0
 27 25  2  0  0  0  0
 28 13  1  0  0  0  0
 29 14  2  0  0  0  0
 30 14  1  0  0  0  0
 31 20  1  0  0  0  0
 32 20  1  0  0  0  0
 33 18  1  0  0  0  0
 34 30  2  0  0  0  0
 35 29  1  0  0  0  0
 36 34  1  0  0  0  0
 13 27  1  0  0  0  0
 28 26  1  0  0  0  0
 35 36  2  0  0  0  0
 11  5  1  0  0  0  0
 16 21  1  0  0  0  0
M  END
