# Supplementary material for: Structure-activity relationships for analogs of the tuberculosis drug bedaquiline with the naphthalene unit replaced by bicyclic heterocycles
Source: Bioorg Med Chem. 2018 May 1;26(8):1797–809. doi: 10.1016/j.bmc.2018.02.026 (PMC5933462; doi:10.1016/j.bmc.2018.02.026)
Supplement: MOL files — ZIP file containing the MOL files of the most important compounds in this article. [file mol.zip › compound14-exampleofclassD-7.mol]

  -ISIS-  10131716072D

 36 40  0  0  0  0  0  0  0  0999 V2000
    7.4125   -6.4542    0.0000 C   0  0  3  0  0  0  0  0  0  0  0  0
    5.9875   -6.4542    0.0000 C   0  0  0  0  0  0  0  0  0  0  0  0
    8.1250   -6.0375    0.0000 C   0  0  0  0  0  0  0  0  0  0  0  0
    5.9875   -7.2792    0.0000 C   0  0  0  0  0  0  0  0  0  0  0  0
    6.7000   -6.0417    0.0000 C   0  0  3  0  0  0  0  0  0  0  0  0
    5.2667   -7.6917    0.0000 N   0  0  0  0  0  0  0  0  0  0  0  0
    8.8417   -6.4417    0.0000 C   0  0  0  0  0  0  0  0  0  0  0  0
    5.2667   -6.0417    0.0000 C   0  0  0  0  0  0  0  0  0  0  0  0
    7.4125   -7.2792    0.0000 C   0  0  0  0  0  0  0  0  0  0  0  0
    4.5542   -6.4542    0.0000 C   0  0  0  0  0  0  0  0  0  0  0  0
    4.5542   -7.2792    0.0000 C   0  0  0  0  0  0  0  0  0  0  0  0
    9.0250   -7.2417    0.0000 O   0  0  0  0  0  0  0  0  0  0  0  0
    9.8417   -7.3250    0.0000 C   0  0  0  0  0  0  0  0  0  0  0  0
    9.5542   -6.0250    0.0000 C   0  0  0  0  0  0  0  0  0  0  0  0
    3.8417   -6.0417    0.0000 C   0  0  0  0  0  0  0  0  0  0  0  0
    6.7000   -5.2167    0.0000 C   0  0  0  0  0  0  0  0  0  0  0  0
   10.1667   -6.5667    0.0000 C   0  0  0  0  0  0  0  0  0  0  0  0
    7.4125   -5.6292    0.0000 O   0  0  0  0  0  0  0  0  0  0  0  0
    3.8417   -7.6917    0.0000 C   0  0  0  0  0  0  0  0  0  0  0  0
    8.1250   -7.6917    0.0000 C   0  0  0  0  0  0  0  0  0  0  0  0
    6.7000   -7.6917    0.0000 O   0  0  0  0  0  0  0  0  0  0  0  0
    3.1292   -6.4542    0.0000 C   0  0  0  0  0  0  0  0  0  0  0  0
    8.1250   -8.5167    0.0000 N   0  0  3  0  0  0  0  0  0  0  0  0
    8.1125   -5.2125    0.0000 C   0  0  0  0  0  0  0  0  0  0  0  0
    3.1292   -7.2792    0.0000 C   0  0  0  0  0  0  0  0  0  0  0  0
    2.4167   -6.0417    0.0000 Br  0  0  0  0  0  0  0  0  0  0  0  0
    8.8167   -4.7917    0.0000 C   0  0  0  0  0  0  0  0  0  0  0  0
    9.5417   -5.2000    0.0000 C   0  0  0  0  0  0  0  0  0  0  0  0
    5.9792   -4.8042    0.0000 C   0  0  0  0  0  0  0  0  0  0  0  0
    7.4125   -4.8042    0.0000 C   0  0  0  0  0  0  0  0  0  0  0  0
    8.1167   -9.3375    0.0000 C   0  0  0  0  0  0  0  0  0  0  0  0
    8.9500   -8.5167    0.0000 C   0  0  0  0  0  0  0  0  0  0  0  0
    6.7000   -8.5125    0.0000 C   0  0  0  0  0  0  0  0  0  0  0  0
    7.4125   -3.9792    0.0000 C   0  0  0  0  0  0  0  0  0  0  0  0
    5.9792   -3.9792    0.0000 C   0  0  0  0  0  0  0  0  0  0  0  0
    6.6917   -3.5750    0.0000 C   0  0  0  0  0  0  0  0  0  0  0  0
  2  5  1  0  0  0  0
  3  1  1  0  0  0  0
  4  2  1  0  0  0  0
  5  1  1  0  0  0  0
  6  4  2  0  0  0  0
  7  3  2  0  0  0  0
  8  2  2  0  0  0  0
  9  1  1  0  0  0  0
 10  8  1  0  0  0  0
 11 10  1  0  0  0  0
 12  7  1  0  0  0  0
 13 12  1  0  0  0  0
 14  7  1  0  0  0  0
 15 10  2  0  0  0  0
 16  5  1  0  0  0  0
 17 14  1  0  0  0  0
 18  1  1  0  0  0  0
 19 11  2  0  0  0  0
 20  9  1  0  0  0  0
 21  4  1  0  0  0  0
 22 15  1  0  0  0  0
 23 20  1  0  0  0  0
 24  3  1  0  0  0  0
 25 22  2  0  0  0  0
 26 22  1  0  0  0  0
 27 24  2  0  0  0  0
 28 27  1  0  0  0  0
 29 16  1  0  0  0  0
 30 16  2  0  0  0  0
 31 23  1  0  0  0  0
 32 23  1  0  0  0  0
 33 21  1  0  0  0  0
 34 30  1  0  0  0  0
 35 29  2  0  0  0  0
 36 34  2  0  0  0  0
 28 14  2  0  0  0  0
 17 13  2  0  0  0  0
 36 35  1  0  0  0  0
  6 11  1  0  0  0  0
 19 25  1  0  0  0  0
M  END
