# Supplementary material for: Structure-activity relationships for analogs of the tuberculosis drug bedaquiline with the naphthalene unit replaced by bicyclic heterocycles
Source: Bioorg Med Chem. 2018 May 1;26(8):1797–809. doi: 10.1016/j.bmc.2018.02.026 (PMC5933462; doi:10.1016/j.bmc.2018.02.026)
Supplement: MOL files — ZIP file containing the MOL files of the most important compounds in this article. [file mol.zip › compound34-exampleofclassD-5.mol]

  -ISIS-  10131716092D

 36 40  0  0  0  0  0  0  0  0999 V2000
    5.8042   -6.5375    0.0000 C   0  0  0  0  0  0  0  0  0  0  0  0
    7.2292   -6.5375    0.0000 C   0  0  3  0  0  0  0  0  0  0  0  0
    5.8042   -7.3625    0.0000 C   0  0  0  0  0  0  0  0  0  0  0  0
    5.0917   -7.7750    0.0000 N   0  0  0  0  0  0  0  0  0  0  0  0
    6.5167   -6.1292    0.0000 C   0  0  3  0  0  0  0  0  0  0  0  0
    5.0917   -6.1250    0.0000 C   0  0  0  0  0  0  0  0  0  0  0  0
    7.6417   -7.2542    0.0000 C   0  0  0  0  0  0  0  0  0  0  0  0
    7.9417   -6.1292    0.0000 C   0  0  0  0  0  0  0  0  0  0  0  0
    4.3792   -6.5375    0.0000 C   0  0  0  0  0  0  0  0  0  0  0  0
    4.3792   -7.3625    0.0000 C   0  0  0  0  0  0  0  0  0  0  0  0
    8.8792   -7.9667    0.0000 C   0  0  0  0  0  0  0  0  0  0  0  0
    8.4667   -7.2542    0.0000 C   0  0  0  0  0  0  0  0  0  0  0  0
    8.4667   -8.6792    0.0000 C   0  0  0  0  0  0  0  0  0  0  0  0
    9.7750   -8.9542    0.0000 C   0  0  0  0  0  0  0  0  0  0  0  0
    9.0250   -9.2917    0.0000 O   0  0  0  0  0  0  0  0  0  0  0  0
    9.6875   -8.1375    0.0000 C   0  0  0  0  0  0  0  0  0  0  0  0
    3.6667   -6.1250    0.0000 C   0  0  0  0  0  0  0  0  0  0  0  0
    7.2292   -7.9667    0.0000 C   0  0  0  0  0  0  0  0  0  0  0  0
    6.5167   -5.3042    0.0000 C   0  0  0  0  0  0  0  0  0  0  0  0
    7.6417   -8.6792    0.0000 C   0  0  0  0  0  0  0  0  0  0  0  0
    3.6667   -7.7750    0.0000 C   0  0  0  0  0  0  0  0  0  0  0  0
    7.9417   -5.3042    0.0000 C   0  0  0  0  0  0  0  0  0  0  0  0
    7.2292   -5.7167    0.0000 O   0  0  0  0  0  0  0  0  0  0  0  0
    6.5167   -7.7750    0.0000 O   0  0  0  0  0  0  0  0  0  0  0  0
    2.9500   -6.5375    0.0000 C   0  0  0  0  0  0  0  0  0  0  0  0
    8.6542   -4.8917    0.0000 N   0  0  3  0  0  0  0  0  0  0  0  0
    2.9500   -7.3625    0.0000 C   0  0  0  0  0  0  0  0  0  0  0  0
    2.2375   -6.1292    0.0000 Br  0  0  0  0  0  0  0  0  0  0  0  0
    7.2292   -4.8917    0.0000 C   0  0  0  0  0  0  0  0  0  0  0  0
    5.8042   -4.8917    0.0000 C   0  0  0  0  0  0  0  0  0  0  0  0
    8.6542   -4.0667    0.0000 C   0  0  0  0  0  0  0  0  0  0  0  0
    9.3750   -5.3042    0.0000 C   0  0  0  0  0  0  0  0  0  0  0  0
    6.5167   -8.5917    0.0000 C   0  0  0  0  0  0  0  0  0  0  0  0
    5.8042   -4.0667    0.0000 C   0  0  0  0  0  0  0  0  0  0  0  0
    7.2292   -4.0667    0.0000 C   0  0  0  0  0  0  0  0  0  0  0  0
    6.5167   -3.6542    0.0000 C   0  0  0  0  0  0  0  0  0  0  0  0
  2  5  1  0  0  0  0
  3  1  1  0  0  0  0
  4  3  2  0  0  0  0
  5  1  1  0  0  0  0
  6  1  2  0  0  0  0
  7  2  1  0  0  0  0
  8  2  1  0  0  0  0
  9  6  1  0  0  0  0
 10  9  1  0  0  0  0
 11 12  1  0  0  0  0
 12  7  2  0  0  0  0
 13 20  1  0  0  0  0
 14 16  2  0  0  0  0
 15 13  1  0  0  0  0
 16 11  1  0  0  0  0
 17  9  2  0  0  0  0
 18  7  1  0  0  0  0
 19  5  1  0  0  0  0
 20 18  2  0  0  0  0
 21 10  2  0  0  0  0
 22  8  1  0  0  0  0
 23  2  1  0  0  0  0
 24  3  1  0  0  0  0
 25 17  1  0  0  0  0
 26 22  1  0  0  0  0
 27 25  2  0  0  0  0
 28 25  1  0  0  0  0
 29 19  2  0  0  0  0
 30 19  1  0  0  0  0
 31 26  1  0  0  0  0
 32 26  1  0  0  0  0
 33 24  1  0  0  0  0
 34 30  2  0  0  0  0
 35 29  1  0  0  0  0
 36 34  1  0  0  0  0
  4 10  1  0  0  0  0
 21 27  1  0  0  0  0
 36 35  2  0  0  0  0
 13 11  2  0  0  0  0
 14 15  1  0  0  0  0
M  END
