# Supplementary material for: Structure-activity relationships for analogs of the tuberculosis drug bedaquiline with the naphthalene unit replaced by bicyclic heterocycles
Source: Bioorg Med Chem. 2018 May 1;26(8):1797–809. doi: 10.1016/j.bmc.2018.02.026 (PMC5933462; doi:10.1016/j.bmc.2018.02.026)
Supplement: MOL files — ZIP file containing the MOL files of the most important compounds in this article. [file mol.zip › compound37-exampleofclassD-4.mol]

  -ISIS-  10131716102D

 40 44  0  0  0  0  0  0  0  0999 V2000
    7.1542   -6.1167    0.0000 C   0  0  3  0  0  0  0  0  0  0  0  0
    6.4417   -5.7042    0.0000 C   0  0  3  0  0  0  0  0  0  0  0  0
    5.7292   -6.1167    0.0000 C   0  0  0  0  0  0  0  0  0  0  0  0
    6.4417   -4.8792    0.0000 C   0  0  0  0  0  0  0  0  0  0  0  0
    5.7292   -6.9417    0.0000 C   0  0  0  0  0  0  0  0  0  0  0  0
    7.5667   -6.8292    0.0000 C   0  0  0  0  0  0  0  0  0  0  0  0
    5.0167   -7.3542    0.0000 N   0  0  0  0  0  0  0  0  0  0  0  0
    5.7292   -4.4667    0.0000 C   0  0  0  0  0  0  0  0  0  0  0  0
    5.0167   -5.7042    0.0000 C   0  0  0  0  0  0  0  0  0  0  0  0
    8.3917   -6.8292    0.0000 C   0  0  0  0  0  0  0  0  0  0  0  0
    7.8667   -5.7042    0.0000 C   0  0  0  0  0  0  0  0  0  0  0  0
    4.3042   -6.1167    0.0000 C   0  0  0  0  0  0  0  0  0  0  0  0
    5.7292   -3.6417    0.0000 C   0  0  0  0  0  0  0  0  0  0  0  0
    4.3042   -6.9417    0.0000 C   0  0  0  0  0  0  0  0  0  0  0  0
    6.4417   -3.2292    0.0000 N   0  0  0  0  0  0  0  0  0  0  0  0
    8.8042   -7.5375    0.0000 C   0  0  0  0  0  0  0  0  0  0  0  0
    9.6917   -6.5417    0.0000 C   0  0  0  0  0  0  0  0  0  0  0  0
    9.6042   -7.3625    0.0000 O   0  0  0  0  0  0  0  0  0  0  0  0
    8.9375   -6.2125    0.0000 C   0  0  0  0  0  0  0  0  0  0  0  0
    3.5792   -5.7042    0.0000 C   0  0  0  0  0  0  0  0  0  0  0  0
    7.1542   -5.2917    0.0000 O   0  0  0  0  0  0  0  0  0  0  0  0
    3.5792   -7.3542    0.0000 C   0  0  0  0  0  0  0  0  0  0  0  0
    7.8667   -4.8792    0.0000 C   0  0  0  0  0  0  0  0  0  0  0  0
    6.4417   -7.3542    0.0000 O   0  0  0  0  0  0  0  0  0  0  0  0
    2.8667   -6.1167    0.0000 C   0  0  0  0  0  0  0  0  0  0  0  0
    8.5792   -4.4667    0.0000 N   0  0  3  0  0  0  0  0  0  0  0  0
    5.0125   -4.8792    0.0000 O   0  0  0  0  0  0  0  0  0  0  0  0
    7.1542   -4.4667    0.0000 C   0  0  0  0  0  0  0  0  0  0  0  0
    5.0042   -3.2292    0.0000 O   0  0  0  0  0  0  0  0  0  0  0  0
    7.1542   -3.6417    0.0000 C   0  0  0  0  0  0  0  0  0  0  0  0
    2.8667   -6.9417    0.0000 C   0  0  0  0  0  0  0  0  0  0  0  0
    7.1542   -7.5417    0.0000 C   0  0  0  0  0  0  0  0  0  0  0  0
    2.1542   -5.7042    0.0000 Br  0  0  0  0  0  0  0  0  0  0  0  0
    7.5667   -8.2542    0.0000 C   0  0  0  0  0  0  0  0  0  0  0  0
    8.3917   -8.2542    0.0000 C   0  0  0  0  0  0  0  0  0  0  0  0
    9.2917   -4.8792    0.0000 C   0  0  0  0  0  0  0  0  0  0  0  0
    8.5667   -3.6417    0.0000 C   0  0  0  0  0  0  0  0  0  0  0  0
    6.4417   -8.1667    0.0000 C   0  0  0  0  0  0  0  0  0  0  0  0
    4.3000   -4.4667    0.0000 C   0  0  0  0  0  0  0  0  0  0  0  0
    5.0042   -2.4042    0.0000 C   0  0  0  0  0  0  0  0  0  0  0  0
  2  1  1  0  0  0  0
  3  2  1  0  0  0  0
  4  2  1  0  0  0  0
  5  3  1  0  0  0  0
  6  1  1  0  0  0  0
  7  5  2  0  0  0  0
  8  4  1  0  0  0  0
  9  3  2  0  0  0  0
 10  6  1  0  0  0  0
 11  1  1  0  0  0  0
 12  9  1  0  0  0  0
 13  8  2  0  0  0  0
 14 12  1  0  0  0  0
 15 30  2  0  0  0  0
 16 10  2  0  0  0  0
 17 19  2  0  0  0  0
 18 16  1  0  0  0  0
 19 10  1  0  0  0  0
 20 12  2  0  0  0  0
 21  1  1  0  0  0  0
 22 14  2  0  0  0  0
 23 11  1  0  0  0  0
 24  5  1  0  0  0  0
 25 20  1  0  0  0  0
 26 23  1  0  0  0  0
 27  8  1  0  0  0  0
 28  4  2  0  0  0  0
 29 13  1  0  0  0  0
 30 28  1  0  0  0  0
 31 25  2  0  0  0  0
 32  6  2  0  0  0  0
 33 25  1  0  0  0  0
 34 32  1  0  0  0  0
 35 34  2  0  0  0  0
 36 26  1  0  0  0  0
 37 26  1  0  0  0  0
 38 24  1  0  0  0  0
 39 27  1  0  0  0  0
 40 29  1  0  0  0  0
 35 16  1  0  0  0  0
 17 18  1  0  0  0  0
 13 15  1  0  0  0  0
 14  7  1  0  0  0  0
 22 31  1  0  0  0  0
M  END
