# Supplementary material for: Structure-activity relationships for analogs of the tuberculosis drug bedaquiline with the naphthalene unit replaced by bicyclic heterocycles
Source: Bioorg Med Chem. 2018 May 1;26(8):1797–809. doi: 10.1016/j.bmc.2018.02.026 (PMC5933462; doi:10.1016/j.bmc.2018.02.026)
Supplement: MOL files — ZIP file containing the MOL files of the most important compounds in this article. [file mol.zip › compound43-exampleofclassD-2.mol]

  -ISIS-  10131716112D

 40 44  0  0  0  0  0  0  0  0999 V2000
    7.8042   -6.5375    0.0000 C   0  0  0  0  0  0  0  0  0  0  0  0
    5.9667   -5.8250    0.0000 C   0  0  0  0  0  0  0  0  0  0  0  0
    6.6792   -5.4125    0.0000 C   0  0  3  0  0  0  0  0  0  0  0  0
    7.3917   -5.8250    0.0000 C   0  0  3  0  0  0  0  0  0  0  0  0
    6.6792   -4.5917    0.0000 C   0  0  0  0  0  0  0  0  0  0  0  0
    5.9667   -6.6500    0.0000 C   0  0  0  0  0  0  0  0  0  0  0  0
    8.6292   -6.6167    0.0000 O   0  0  0  0  0  0  0  0  0  0  0  0
    5.2542   -7.0625    0.0000 N   0  0  0  0  0  0  0  0  0  0  0  0
    7.4667   -7.2917    0.0000 C   0  0  0  0  0  0  0  0  0  0  0  0
    5.9667   -4.1792    0.0000 C   0  0  0  0  0  0  0  0  0  0  0  0
    5.2542   -5.4125    0.0000 C   0  0  0  0  0  0  0  0  0  0  0  0
    8.1042   -5.4125    0.0000 C   0  0  0  0  0  0  0  0  0  0  0  0
    4.5375   -5.8250    0.0000 C   0  0  0  0  0  0  0  0  0  0  0  0
    5.9667   -3.3542    0.0000 C   0  0  0  0  0  0  0  0  0  0  0  0
    4.5375   -6.6500    0.0000 C   0  0  0  0  0  0  0  0  0  0  0  0
    8.8000   -7.4292    0.0000 C   0  0  0  0  0  0  0  0  0  0  0  0
    8.0792   -7.8417    0.0000 C   0  0  0  0  0  0  0  0  0  0  0  0
    6.6792   -2.9417    0.0000 N   0  0  0  0  0  0  0  0  0  0  0  0
    3.8250   -5.4125    0.0000 C   0  0  0  0  0  0  0  0  0  0  0  0
    3.8250   -7.0625    0.0000 C   0  0  0  0  0  0  0  0  0  0  0  0
    7.3917   -5.0000    0.0000 O   0  0  0  0  0  0  0  0  0  0  0  0
    8.8167   -5.8250    0.0000 C   0  0  0  0  0  0  0  0  0  0  0  0
    6.6792   -7.0542    0.0000 O   0  0  0  0  0  0  0  0  0  0  0  0
    3.1042   -5.8250    0.0000 C   0  0  0  0  0  0  0  0  0  0  0  0
    9.5292   -5.4125    0.0000 N   0  0  3  0  0  0  0  0  0  0  0  0
    5.2500   -4.5917    0.0000 O   0  0  0  0  0  0  0  0  0  0  0  0
    7.3917   -4.1792    0.0000 C   0  0  0  0  0  0  0  0  0  0  0  0
    5.2500   -2.9417    0.0000 O   0  0  0  0  0  0  0  0  0  0  0  0
    7.3917   -3.3542    0.0000 C   0  0  0  0  0  0  0  0  0  0  0  0
    3.1042   -6.6500    0.0000 C   0  0  0  0  0  0  0  0  0  0  0  0
    2.3917   -5.4125    0.0000 Br  0  0  0  0  0  0  0  0  0  0  0  0
    9.5042   -7.8375    0.0000 C   0  0  0  0  0  0  0  0  0  0  0  0
    8.0792   -8.6625    0.0000 C   0  0  0  0  0  0  0  0  0  0  0  0
   10.2417   -5.8250    0.0000 C   0  0  0  0  0  0  0  0  0  0  0  0
    9.5292   -4.5917    0.0000 C   0  0  0  0  0  0  0  0  0  0  0  0
    6.6792   -7.8792    0.0000 C   0  0  0  0  0  0  0  0  0  0  0  0
    4.5375   -4.1792    0.0000 C   0  0  0  0  0  0  0  0  0  0  0  0
    5.2500   -2.1167    0.0000 C   0  0  0  0  0  0  0  0  0  0  0  0
    9.5125   -8.6625    0.0000 C   0  0  0  0  0  0  0  0  0  0  0  0
    8.7917   -9.0750    0.0000 C   0  0  0  0  0  0  0  0  0  0  0  0
  2  3  1  0  0  0  0
  3  4  1  0  0  0  0
  4  1  1  0  0  0  0
  5  3  1  0  0  0  0
  6  2  1  0  0  0  0
  7  1  1  0  0  0  0
  8  6  2  0  0  0  0
  9  1  2  0  0  0  0
 10  5  1  0  0  0  0
 11  2  2  0  0  0  0
 12  4  1  0  0  0  0
 13 11  1  0  0  0  0
 14 10  2  0  0  0  0
 15 13  1  0  0  0  0
 16  7  1  0  0  0  0
 17  9  1  0  0  0  0
 18 29  2  0  0  0  0
 19 13  2  0  0  0  0
 20 15  2  0  0  0  0
 21  4  1  0  0  0  0
 22 12  1  0  0  0  0
 23  6  1  0  0  0  0
 24 19  1  0  0  0  0
 25 22  1  0  0  0  0
 26 10  1  0  0  0  0
 27  5  2  0  0  0  0
 28 14  1  0  0  0  0
 29 27  1  0  0  0  0
 30 24  2  0  0  0  0
 31 24  1  0  0  0  0
 32 16  1  0  0  0  0
 33 17  1  0  0  0  0
 34 25  1  0  0  0  0
 35 25  1  0  0  0  0
 36 23  1  0  0  0  0
 37 26  1  0  0  0  0
 38 28  1  0  0  0  0
 39 32  2  0  0  0  0
 40 33  2  0  0  0  0
 17 16  2  0  0  0  0
 39 40  1  0  0  0  0
 18 14  1  0  0  0  0
  8 15  1  0  0  0  0
 20 30  1  0  0  0  0
M  END
