# Supplementary material for: Structure-activity relationships for analogs of the tuberculosis drug bedaquiline with the naphthalene unit replaced by bicyclic heterocycles
Source: Bioorg Med Chem. 2018 May 1;26(8):1797–809. doi: 10.1016/j.bmc.2018.02.026 (PMC5933462; doi:10.1016/j.bmc.2018.02.026)
Supplement: MOL files — ZIP file containing the MOL files of the most important compounds in this article. [file mol.zip › compound44-exampleofclassE-6.mol]

  -ISIS-  10131716122D

 37 41  0  0  0  0  0  0  0  0999 V2000
    5.9000   -6.5417    0.0000 C   0  0  0  0  0  0  0  0  0  0  0  0
    7.3250   -6.5417    0.0000 C   0  0  3  0  0  0  0  0  0  0  0  0
    5.9000   -7.3667    0.0000 C   0  0  0  0  0  0  0  0  0  0  0  0
    5.1875   -7.7792    0.0000 N   0  0  0  0  0  0  0  0  0  0  0  0
    6.6125   -6.1292    0.0000 C   0  0  3  0  0  0  0  0  0  0  0  0
    7.7375   -8.6792    0.0000 C   0  0  0  0  0  0  0  0  0  0  0  0
    7.4750   -9.4625    0.0000 N   0  0  3  0  0  0  0  0  0  0  0  0
    7.7375   -7.2542    0.0000 C   0  0  0  0  0  0  0  0  0  0  0  0
    5.1875   -6.1292    0.0000 C   0  0  0  0  0  0  0  0  0  0  0  0
    7.3250   -7.9667    0.0000 C   0  0  0  0  0  0  0  0  0  0  0  0
    8.1417   -9.9542    0.0000 C   0  0  0  0  0  0  0  0  0  0  0  0
    8.0375   -6.1292    0.0000 C   0  0  0  0  0  0  0  0  0  0  0  0
    4.4667   -6.5417    0.0000 C   0  0  0  0  0  0  0  0  0  0  0  0
    4.4667   -7.3667    0.0000 C   0  0  0  0  0  0  0  0  0  0  0  0
    8.8125   -9.4667    0.0000 C   0  0  0  0  0  0  0  0  0  0  0  0
    8.5625   -8.6875    0.0000 C   0  0  0  0  0  0  0  0  0  0  0  0
    3.7542   -6.1292    0.0000 C   0  0  0  0  0  0  0  0  0  0  0  0
    8.5625   -7.2542    0.0000 C   0  0  0  0  0  0  0  0  0  0  0  0
    6.6125   -5.3042    0.0000 C   0  0  0  0  0  0  0  0  0  0  0  0
    8.9750   -7.9667    0.0000 C   0  0  0  0  0  0  0  0  0  0  0  0
    3.7542   -7.7792    0.0000 C   0  0  0  0  0  0  0  0  0  0  0  0
    8.0375   -5.3042    0.0000 C   0  0  0  0  0  0  0  0  0  0  0  0
    7.3250   -5.7167    0.0000 O   0  0  0  0  0  0  0  0  0  0  0  0
    6.6125   -7.7750    0.0000 O   0  0  0  0  0  0  0  0  0  0  0  0
    3.0417   -6.5417    0.0000 C   0  0  0  0  0  0  0  0  0  0  0  0
    8.7500   -4.8917    0.0000 N   0  0  3  0  0  0  0  0  0  0  0  0
    3.0417   -7.3667    0.0000 C   0  0  0  0  0  0  0  0  0  0  0  0
    2.3292   -6.1292    0.0000 Br  0  0  0  0  0  0  0  0  0  0  0  0
    6.6917   -9.7167    0.0000 C   0  0  0  0  0  0  0  0  0  0  0  0
    5.9000   -4.8917    0.0000 C   0  0  0  0  0  0  0  0  0  0  0  0
    7.3292   -4.8917    0.0000 C   0  0  0  0  0  0  0  0  0  0  0  0
    8.7500   -4.0667    0.0000 C   0  0  0  0  0  0  0  0  0  0  0  0
    9.4625   -5.3042    0.0000 C   0  0  0  0  0  0  0  0  0  0  0  0
    6.6125   -8.6000    0.0000 C   0  0  0  0  0  0  0  0  0  0  0  0
    7.3292   -4.0667    0.0000 C   0  0  0  0  0  0  0  0  0  0  0  0
    5.9000   -4.0667    0.0000 C   0  0  0  0  0  0  0  0  0  0  0  0
    6.6125   -3.6542    0.0000 C   0  0  0  0  0  0  0  0  0  0  0  0
  2  5  1  0  0  0  0
  3  1  1  0  0  0  0
  4  3  2  0  0  0  0
  5  1  1  0  0  0  0
  6 10  1  0  0  0  0
  7  6  1  0  0  0  0
  8  2  1  0  0  0  0
  9  1  2  0  0  0  0
 10  8  2  0  0  0  0
 11  7  1  0  0  0  0
 12  2  1  0  0  0  0
 13  9  1  0  0  0  0
 14 13  1  0  0  0  0
 15 16  1  0  0  0  0
 16 20  1  0  0  0  0
 17 13  2  0  0  0  0
 18  8  1  0  0  0  0
 19  5  1  0  0  0  0
 20 18  2  0  0  0  0
 21 14  2  0  0  0  0
 22 12  1  0  0  0  0
 23  2  1  0  0  0  0
 24  3  1  0  0  0  0
 25 17  1  0  0  0  0
 26 22  1  0  0  0  0
 27 25  2  0  0  0  0
 28 25  1  0  0  0  0
 29  7  1  0  0  0  0
 30 19  1  0  0  0  0
 31 19  2  0  0  0  0
 32 26  1  0  0  0  0
 33 26  1  0  0  0  0
 34 24  1  0  0  0  0
 35 31  1  0  0  0  0
 36 30  2  0  0  0  0
 37 35  2  0  0  0  0
  4 14  1  0  0  0  0
 21 27  1  0  0  0  0
 36 37  1  0  0  0  0
 16  6  2  0  0  0  0
 11 15  2  0  0  0  0
M  END
