# Supplementary material for: Structure-activity relationships for analogs of the tuberculosis drug bedaquiline with the naphthalene unit replaced by bicyclic heterocycles
Source: Bioorg Med Chem. 2018 May 1;26(8):1797–809. doi: 10.1016/j.bmc.2018.02.026 (PMC5933462; doi:10.1016/j.bmc.2018.02.026)
Supplement: MOL files — ZIP file containing the MOL files of the most important compounds in this article. [file mol.zip › compound45-exampleofclassE-4.mol]

  -ISIS-  10131716132D

 37 41  0  0  0  0  0  0  0  0999 V2000
    7.1417   -5.8292    0.0000 C   0  0  3  0  0  0  0  0  0  0  0  0
    5.7167   -5.8292    0.0000 C   0  0  0  0  0  0  0  0  0  0  0  0
    8.3875   -6.5417    0.0000 C   0  0  0  0  0  0  0  0  0  0  0  0
    5.7167   -6.6542    0.0000 C   0  0  0  0  0  0  0  0  0  0  0  0
    7.5542   -6.5417    0.0000 C   0  0  0  0  0  0  0  0  0  0  0  0
    6.4292   -5.4292    0.0000 C   0  0  3  0  0  0  0  0  0  0  0  0
    5.0042   -7.0667    0.0000 N   0  0  0  0  0  0  0  0  0  0  0  0
    8.9167   -5.9167    0.0000 C   0  0  0  0  0  0  0  0  0  0  0  0
    9.6042   -7.0542    0.0000 N   0  0  3  0  0  0  0  0  0  0  0  0
    8.8042   -7.2417    0.0000 C   0  0  0  0  0  0  0  0  0  0  0  0
    5.0042   -5.4167    0.0000 C   0  0  0  0  0  0  0  0  0  0  0  0
    7.8542   -5.4292    0.0000 C   0  0  0  0  0  0  0  0  0  0  0  0
    9.6792   -6.2375    0.0000 C   0  0  0  0  0  0  0  0  0  0  0  0
    4.2875   -5.8292    0.0000 C   0  0  0  0  0  0  0  0  0  0  0  0
    4.2875   -6.6542    0.0000 C   0  0  0  0  0  0  0  0  0  0  0  0
    3.5750   -5.4167    0.0000 C   0  0  0  0  0  0  0  0  0  0  0  0
    6.4292   -4.6042    0.0000 C   0  0  0  0  0  0  0  0  0  0  0  0
    7.1417   -5.0042    0.0000 O   0  0  0  0  0  0  0  0  0  0  0  0
    3.5750   -7.0667    0.0000 C   0  0  0  0  0  0  0  0  0  0  0  0
    8.5667   -5.8292    0.0000 C   0  0  0  0  0  0  0  0  0  0  0  0
    6.4292   -7.0667    0.0000 O   0  0  0  0  0  0  0  0  0  0  0  0
    2.8625   -5.8292    0.0000 C   0  0  0  0  0  0  0  0  0  0  0  0
    9.2750   -5.4292    0.0000 N   0  0  3  0  0  0  0  0  0  0  0  0
    2.8625   -6.6542    0.0000 C   0  0  0  0  0  0  0  0  0  0  0  0
    7.1500   -7.2667    0.0000 C   0  0  0  0  0  0  0  0  0  0  0  0
    2.1500   -5.4167    0.0000 Br  0  0  0  0  0  0  0  0  0  0  0  0
    8.4000   -7.9667    0.0000 C   0  0  0  0  0  0  0  0  0  0  0  0
   10.1917   -7.6375    0.0000 C   0  0  0  0  0  0  0  0  0  0  0  0
    7.5750   -7.9792    0.0000 C   0  0  0  0  0  0  0  0  0  0  0  0
    5.7125   -4.1917    0.0000 C   0  0  0  0  0  0  0  0  0  0  0  0
    7.1417   -4.1917    0.0000 C   0  0  0  0  0  0  0  0  0  0  0  0
    9.2750   -4.6042    0.0000 C   0  0  0  0  0  0  0  0  0  0  0  0
    9.9875   -5.8292    0.0000 C   0  0  0  0  0  0  0  0  0  0  0  0
    6.4250   -7.8917    0.0000 C   0  0  0  0  0  0  0  0  0  0  0  0
    7.1417   -3.3667    0.0000 C   0  0  0  0  0  0  0  0  0  0  0  0
    5.7167   -3.3667    0.0000 C   0  0  0  0  0  0  0  0  0  0  0  0
    6.4250   -2.9542    0.0000 C   0  0  0  0  0  0  0  0  0  0  0  0
  2  6  1  0  0  0  0
  3  5  2  0  0  0  0
  4  2  1  0  0  0  0
  5  1  1  0  0  0  0
  6  1  1  0  0  0  0
  7  4  2  0  0  0  0
  8  3  1  0  0  0  0
  9 10  1  0  0  0  0
 10  3  1  0  0  0  0
 11  2  2  0  0  0  0
 12  1  1  0  0  0  0
 13  8  2  0  0  0  0
 14 11  1  0  0  0  0
 15 14  1  0  0  0  0
 16 14  2  0  0  0  0
 17  6  1  0  0  0  0
 18  1  1  0  0  0  0
 19 15  2  0  0  0  0
 20 12  1  0  0  0  0
 21  4  1  0  0  0  0
 22 16  1  0  0  0  0
 23 20  1  0  0  0  0
 24 22  2  0  0  0  0
 25  5  1  0  0  0  0
 26 22  1  0  0  0  0
 27 29  1  0  0  0  0
 28  9  1  0  0  0  0
 29 25  2  0  0  0  0
 30 17  1  0  0  0  0
 31 17  2  0  0  0  0
 32 23  1  0  0  0  0
 33 23  1  0  0  0  0
 34 21  1  0  0  0  0
 35 31  1  0  0  0  0
 36 30  2  0  0  0  0
 37 35  2  0  0  0  0
 27 10  2  0  0  0  0
  9 13  1  0  0  0  0
 37 36  1  0  0  0  0
  7 15  1  0  0  0  0
 24 19  1  0  0  0  0
M  END
