# Supplementary material for: Structure-activity relationships for analogs of the tuberculosis drug bedaquiline with the naphthalene unit replaced by bicyclic heterocycles
Source: Bioorg Med Chem. 2018 May 1;26(8):1797–809. doi: 10.1016/j.bmc.2018.02.026 (PMC5933462; doi:10.1016/j.bmc.2018.02.026)
Supplement: MOL files — ZIP file containing the MOL files of the most important compounds in this article. [file mol.zip › compound48-exampleofclassF-6.mol]

  -ISIS-  10131716192D

 37 41  0  0  0  0  0  0  0  0999 V2000
    5.7292   -6.1792    0.0000 C   0  0  0  0  0  0  0  0  0  0  0  0
    7.1542   -6.1792    0.0000 C   0  0  3  0  0  0  0  0  0  0  0  0
    5.7292   -7.0042    0.0000 C   0  0  0  0  0  0  0  0  0  0  0  0
    5.0167   -7.4167    0.0000 N   0  0  0  0  0  0  0  0  0  0  0  0
    6.4417   -5.7667    0.0000 C   0  0  3  0  0  0  0  0  0  0  0  0
    8.8042   -7.6042    0.0000 C   0  0  0  0  0  0  0  0  0  0  0  0
    7.5667   -6.8917    0.0000 C   0  0  0  0  0  0  0  0  0  0  0  0
    5.0167   -5.7667    0.0000 C   0  0  0  0  0  0  0  0  0  0  0  0
    9.6167   -7.7792    0.0000 N   0  0  3  0  0  0  0  0  0  0  0  0
    8.3917   -6.8917    0.0000 C   0  0  0  0  0  0  0  0  0  0  0  0
    7.8667   -5.7667    0.0000 C   0  0  0  0  0  0  0  0  0  0  0  0
    4.3000   -6.1792    0.0000 C   0  0  0  0  0  0  0  0  0  0  0  0
    4.3000   -7.0042    0.0000 C   0  0  0  0  0  0  0  0  0  0  0  0
    8.3917   -8.3292    0.0000 C   0  0  0  0  0  0  0  0  0  0  0  0
    9.7042   -8.6042    0.0000 C   0  0  0  0  0  0  0  0  0  0  0  0
    3.5875   -5.7667    0.0000 C   0  0  0  0  0  0  0  0  0  0  0  0
    7.1542   -7.6042    0.0000 C   0  0  0  0  0  0  0  0  0  0  0  0
    6.4417   -4.9417    0.0000 C   0  0  0  0  0  0  0  0  0  0  0  0
    8.9417   -8.9417    0.0000 C   0  0  0  0  0  0  0  0  0  0  0  0
    7.5667   -8.3167    0.0000 C   0  0  0  0  0  0  0  0  0  0  0  0
    3.5875   -7.4167    0.0000 C   0  0  0  0  0  0  0  0  0  0  0  0
    7.8667   -4.9417    0.0000 C   0  0  0  0  0  0  0  0  0  0  0  0
    7.1542   -5.3542    0.0000 O   0  0  0  0  0  0  0  0  0  0  0  0
    6.4417   -7.4167    0.0000 O   0  0  0  0  0  0  0  0  0  0  0  0
    2.8667   -6.1792    0.0000 C   0  0  0  0  0  0  0  0  0  0  0  0
    8.5792   -4.5292    0.0000 N   0  0  3  0  0  0  0  0  0  0  0  0
    2.8667   -7.0042    0.0000 C   0  0  0  0  0  0  0  0  0  0  0  0
    2.1542   -5.7667    0.0000 Br  0  0  0  0  0  0  0  0  0  0  0  0
   10.2000   -7.1917    0.0000 C   0  0  0  0  0  0  0  0  0  0  0  0
    7.1542   -4.5292    0.0000 C   0  0  0  0  0  0  0  0  0  0  0  0
    5.7292   -4.5292    0.0000 C   0  0  0  0  0  0  0  0  0  0  0  0
    9.2917   -4.9417    0.0000 C   0  0  0  0  0  0  0  0  0  0  0  0
    8.5792   -3.7042    0.0000 C   0  0  0  0  0  0  0  0  0  0  0  0
    6.4417   -8.2417    0.0000 C   0  0  0  0  0  0  0  0  0  0  0  0
    7.1542   -3.7042    0.0000 C   0  0  0  0  0  0  0  0  0  0  0  0
    5.7292   -3.7042    0.0000 C   0  0  0  0  0  0  0  0  0  0  0  0
    6.4417   -3.2917    0.0000 C   0  0  0  0  0  0  0  0  0  0  0  0
  2  5  1  0  0  0  0
  3  1  1  0  0  0  0
  4  3  2  0  0  0  0
  5  1  1  0  0  0  0
  6 10  2  0  0  0  0
  7  2  1  0  0  0  0
  8  1  2  0  0  0  0
  9  6  1  0  0  0  0
 10  7  1  0  0  0  0
 11  2  1  0  0  0  0
 12  8  1  0  0  0  0
 13 12  1  0  0  0  0
 14 20  2  0  0  0  0
 15  9  1  0  0  0  0
 16 12  2  0  0  0  0
 17  7  2  0  0  0  0
 18  5  1  0  0  0  0
 19 14  1  0  0  0  0
 20 17  1  0  0  0  0
 21 13  2  0  0  0  0
 22 11  1  0  0  0  0
 23  2  1  0  0  0  0
 24  3  1  0  0  0  0
 25 16  1  0  0  0  0
 26 22  1  0  0  0  0
 27 25  2  0  0  0  0
 28 25  1  0  0  0  0
 29  9  1  0  0  0  0
 30 18  2  0  0  0  0
 31 18  1  0  0  0  0
 32 26  1  0  0  0  0
 33 26  1  0  0  0  0
 34 24  1  0  0  0  0
 35 30  1  0  0  0  0
 36 31  2  0  0  0  0
 37 36  1  0  0  0  0
  4 13  1  0  0  0  0
 21 27  1  0  0  0  0
 37 35  2  0  0  0  0
 14  6  1  0  0  0  0
 15 19  1  0  0  0  0
M  END
