# Supplementary material for: Structure-activity relationships for analogs of the tuberculosis drug bedaquiline with the naphthalene unit replaced by bicyclic heterocycles
Source: Bioorg Med Chem. 2018 May 1;26(8):1797–809. doi: 10.1016/j.bmc.2018.02.026 (PMC5933462; doi:10.1016/j.bmc.2018.02.026)
Supplement: MOL files — ZIP file containing the MOL files of the most important compounds in this article. [file mol.zip › compound50-exampleofclasssF-4.mol]

  -ISIS-  10131716192D

 37 41  0  0  0  0  0  0  0  0999 V2000
    6.9792   -6.2417    0.0000 C   0  0  3  0  0  0  0  0  0  0  0  0
    5.5542   -6.2417    0.0000 C   0  0  0  0  0  0  0  0  0  0  0  0
    5.5542   -7.0667    0.0000 C   0  0  0  0  0  0  0  0  0  0  0  0
    8.2167   -6.9542    0.0000 C   0  0  0  0  0  0  0  0  0  0  0  0
    7.3917   -6.9542    0.0000 C   0  0  0  0  0  0  0  0  0  0  0  0
    6.2667   -5.8292    0.0000 C   0  0  3  0  0  0  0  0  0  0  0  0
    4.8417   -7.4792    0.0000 N   0  0  0  0  0  0  0  0  0  0  0  0
    8.6292   -7.6667    0.0000 C   0  0  0  0  0  0  0  0  0  0  0  0
    4.8417   -5.8292    0.0000 C   0  0  0  0  0  0  0  0  0  0  0  0
    9.4375   -7.4917    0.0000 N   0  0  3  0  0  0  0  0  0  0  0  0
    7.6917   -5.8292    0.0000 C   0  0  0  0  0  0  0  0  0  0  0  0
    4.1292   -6.2417    0.0000 C   0  0  0  0  0  0  0  0  0  0  0  0
    4.1292   -7.0667    0.0000 C   0  0  0  0  0  0  0  0  0  0  0  0
    8.7667   -6.3417    0.0000 C   0  0  0  0  0  0  0  0  0  0  0  0
    9.5167   -6.6750    0.0000 C   0  0  0  0  0  0  0  0  0  0  0  0
    3.4125   -5.8292    0.0000 C   0  0  0  0  0  0  0  0  0  0  0  0
    6.2667   -5.0042    0.0000 C   0  0  0  0  0  0  0  0  0  0  0  0
    6.9792   -5.4167    0.0000 O   0  0  0  0  0  0  0  0  0  0  0  0
    3.4125   -7.4792    0.0000 C   0  0  0  0  0  0  0  0  0  0  0  0
    7.6875   -5.0042    0.0000 C   0  0  0  0  0  0  0  0  0  0  0  0
    6.2667   -7.4792    0.0000 O   0  0  0  0  0  0  0  0  0  0  0  0
    2.7000   -6.2417    0.0000 C   0  0  0  0  0  0  0  0  0  0  0  0
    8.3917   -4.5917    0.0000 N   0  0  3  0  0  0  0  0  0  0  0  0
    2.7000   -7.0667    0.0000 C   0  0  0  0  0  0  0  0  0  0  0  0
    6.9792   -7.6667    0.0000 C   0  0  0  0  0  0  0  0  0  0  0  0
    1.9875   -5.8292    0.0000 Br  0  0  0  0  0  0  0  0  0  0  0  0
    8.2167   -8.3792    0.0000 C   0  0  0  0  0  0  0  0  0  0  0  0
   10.0500   -8.0417    0.0000 C   0  0  0  0  0  0  0  0  0  0  0  0
    7.3917   -8.3792    0.0000 C   0  0  0  0  0  0  0  0  0  0  0  0
    6.9792   -4.5917    0.0000 C   0  0  0  0  0  0  0  0  0  0  0  0
    5.5542   -4.5917    0.0000 C   0  0  0  0  0  0  0  0  0  0  0  0
    9.1125   -5.0000    0.0000 C   0  0  0  0  0  0  0  0  0  0  0  0
    8.3917   -3.7667    0.0000 C   0  0  0  0  0  0  0  0  0  0  0  0
    6.2667   -8.3042    0.0000 C   0  0  0  0  0  0  0  0  0  0  0  0
    6.9792   -3.7667    0.0000 C   0  0  0  0  0  0  0  0  0  0  0  0
    5.5542   -3.7667    0.0000 C   0  0  0  0  0  0  0  0  0  0  0  0
    6.2667   -3.3542    0.0000 C   0  0  0  0  0  0  0  0  0  0  0  0
  2  6  1  0  0  0  0
  3  2  1  0  0  0  0
  4  5  1  0  0  0  0
  5  1  1  0  0  0  0
  6  1  1  0  0  0  0
  7  3  2  0  0  0  0
  8  4  2  0  0  0  0
  9  2  2  0  0  0  0
 10  8  1  0  0  0  0
 11  1  1  0  0  0  0
 12  9  1  0  0  0  0
 13 12  1  0  0  0  0
 14  4  1  0  0  0  0
 15 14  1  0  0  0  0
 16 12  2  0  0  0  0
 17  6  1  0  0  0  0
 18  1  1  0  0  0  0
 19 13  2  0  0  0  0
 20 11  1  0  0  0  0
 21  3  1  0  0  0  0
 22 16  1  0  0  0  0
 23 20  1  0  0  0  0
 24 22  2  0  0  0  0
 25  5  2  0  0  0  0
 26 22  1  0  0  0  0
 27 29  2  0  0  0  0
 28 10  1  0  0  0  0
 29 25  1  0  0  0  0
 30 17  2  0  0  0  0
 31 17  1  0  0  0  0
 32 23  1  0  0  0  0
 33 23  1  0  0  0  0
 34 21  1  0  0  0  0
 35 30  1  0  0  0  0
 36 31  2  0  0  0  0
 37 36  1  0  0  0  0
  8 27  1  0  0  0  0
 15 10  1  0  0  0  0
 37 35  2  0  0  0  0
 13  7  1  0  0  0  0
 19 24  1  0  0  0  0
M  END
