# Supplementary material for: Structure-activity relationships for analogs of the tuberculosis drug bedaquiline with the naphthalene unit replaced by bicyclic heterocycles
Source: Bioorg Med Chem. 2018 May 1;26(8):1797–809. doi: 10.1016/j.bmc.2018.02.026 (PMC5933462; doi:10.1016/j.bmc.2018.02.026)
Supplement: MOL files — ZIP file containing the MOL files of the most important compounds in this article. [file mol.zip › compound51-exampleofclassG.mol]

  -ISIS-  10131716202D

 36 40  0  0  0  0  0  0  0  0999 V2000
    7.3292   -6.9542    0.0000 C   0  0  3  0  0  0  0  0  0  0  0  0
    5.9042   -6.9542    0.0000 C   0  0  0  0  0  0  0  0  0  0  0  0
    7.7417   -7.6667    0.0000 C   0  0  0  0  0  0  0  0  0  0  0  0
    5.9042   -7.7792    0.0000 C   0  0  0  0  0  0  0  0  0  0  0  0
    6.6167   -6.5417    0.0000 C   0  0  3  0  0  0  0  0  0  0  0  0
    5.1917   -8.1917    0.0000 N   0  0  0  0  0  0  0  0  0  0  0  0
    8.5667   -7.6667    0.0000 C   0  0  0  0  0  0  0  0  0  0  0  0
    5.1917   -6.5417    0.0000 C   0  0  0  0  0  0  0  0  0  0  0  0
    8.0417   -6.5417    0.0000 C   0  0  0  0  0  0  0  0  0  0  0  0
    4.4792   -6.9542    0.0000 C   0  0  0  0  0  0  0  0  0  0  0  0
    4.4792   -7.7792    0.0000 C   0  0  0  0  0  0  0  0  0  0  0  0
    9.1042   -7.0500    0.0000 O   0  0  0  0  0  0  0  0  0  0  0  0
    8.9792   -8.3667    0.0000 C   0  0  0  0  0  0  0  0  0  0  0  0
    3.7667   -6.5417    0.0000 C   0  0  0  0  0  0  0  0  0  0  0  0
    6.6167   -5.7250    0.0000 C   0  0  0  0  0  0  0  0  0  0  0  0
    7.3292   -6.1292    0.0000 O   0  0  0  0  0  0  0  0  0  0  0  0
    3.7667   -8.1917    0.0000 C   0  0  0  0  0  0  0  0  0  0  0  0
    8.0417   -5.7167    0.0000 C   0  0  0  0  0  0  0  0  0  0  0  0
    6.6167   -8.1917    0.0000 O   0  0  0  0  0  0  0  0  0  0  0  0
    3.0500   -6.9542    0.0000 C   0  0  0  0  0  0  0  0  0  0  0  0
    8.7542   -5.3042    0.0000 N   0  0  3  0  0  0  0  0  0  0  0  0
    7.3292   -8.3792    0.0000 C   0  0  0  0  0  0  0  0  0  0  0  0
    3.0500   -7.7792    0.0000 C   0  0  0  0  0  0  0  0  0  0  0  0
    9.8625   -7.3792    0.0000 C   0  0  0  0  0  0  0  0  0  0  0  0
    2.3375   -6.5417    0.0000 Br  0  0  0  0  0  0  0  0  0  0  0  0
    7.7417   -9.0917    0.0000 C   0  0  0  0  0  0  0  0  0  0  0  0
    9.7792   -8.1917    0.0000 C   0  0  0  0  0  0  0  0  0  0  0  0
    8.5667   -9.0917    0.0000 C   0  0  0  0  0  0  0  0  0  0  0  0
    7.3375   -5.3125    0.0000 C   0  0  0  0  0  0  0  0  0  0  0  0
    5.9042   -5.3125    0.0000 C   0  0  0  0  0  0  0  0  0  0  0  0
    8.7542   -4.4792    0.0000 C   0  0  0  0  0  0  0  0  0  0  0  0
    9.4750   -5.7167    0.0000 C   0  0  0  0  0  0  0  0  0  0  0  0
    6.6167   -9.0167    0.0000 C   0  0  0  0  0  0  0  0  0  0  0  0
    5.9042   -4.4792    0.0000 C   0  0  0  0  0  0  0  0  0  0  0  0
    7.3375   -4.4792    0.0000 C   0  0  0  0  0  0  0  0  0  0  0  0
    6.6167   -4.0667    0.0000 C   0  0  0  0  0  0  0  0  0  0  0  0
  2  5  1  0  0  0  0
  3  1  1  0  0  0  0
  4  2  1  0  0  0  0
  5  1  1  0  0  0  0
  6  4  2  0  0  0  0
  7  3  1  0  0  0  0
  8  2  2  0  0  0  0
  9  1  1  0  0  0  0
 10  8  1  0  0  0  0
 11 10  1  0  0  0  0
 12  7  1  0  0  0  0
 13  7  2  0  0  0  0
 14 10  2  0  0  0  0
 15  5  1  0  0  0  0
 16  1  1  0  0  0  0
 17 11  2  0  0  0  0
 18  9  1  0  0  0  0
 19  4  1  0  0  0  0
 20 14  1  0  0  0  0
 21 18  1  0  0  0  0
 22  3  2  0  0  0  0
 23 20  2  0  0  0  0
 24 12  1  0  0  0  0
 25 20  1  0  0  0  0
 26 22  1  0  0  0  0
 27 13  1  0  0  0  0
 28 26  2  0  0  0  0
 29 15  2  0  0  0  0
 30 15  1  0  0  0  0
 31 21  1  0  0  0  0
 32 21  1  0  0  0  0
 33 19  1  0  0  0  0
 34 30  2  0  0  0  0
 35 29  1  0  0  0  0
 36 34  1  0  0  0  0
 13 28  1  0  0  0  0
 27 24  1  0  0  0  0
 35 36  2  0  0  0  0
 11  6  1  0  0  0  0
 23 17  1  0  0  0  0
M  END
