# Supplementary material for: Structure-activity relationships for analogs of the tuberculosis drug bedaquiline with the naphthalene unit replaced by bicyclic heterocycles
Source: Bioorg Med Chem. 2018 May 1;26(8):1797–809. doi: 10.1016/j.bmc.2018.02.026 (PMC5933462; doi:10.1016/j.bmc.2018.02.026)
Supplement: MOL files — ZIP file containing the MOL files of the most important compounds in this article. [file mol.zip › compound55-exampleofclassH.mol]

  -ISIS-  10131716212D

 37 41  0  0  0  0  0  0  0  0999 V2000
    7.4125   -6.4375    0.0000 C   0  0  3  0  0  0  0  0  0  0  0  0
    5.9875   -6.4375    0.0000 C   0  0  0  0  0  0  0  0  0  0  0  0
    7.8250   -7.1542    0.0000 C   0  0  0  0  0  0  0  0  0  0  0  0
    6.7000   -6.0292    0.0000 C   0  0  3  0  0  0  0  0  0  0  0  0
    5.9875   -7.2625    0.0000 C   0  0  0  0  0  0  0  0  0  0  0  0
    5.2750   -7.6750    0.0000 N   0  0  0  0  0  0  0  0  0  0  0  0
    8.5417   -7.5542    0.0000 C   0  0  0  0  0  0  0  0  0  0  0  0
    6.7000   -5.2042    0.0000 C   0  0  0  0  0  0  0  0  0  0  0  0
    5.2750   -6.0250    0.0000 C   0  0  0  0  0  0  0  0  0  0  0  0
    8.1250   -6.0292    0.0000 C   0  0  0  0  0  0  0  0  0  0  0  0
    4.5542   -6.4375    0.0000 C   0  0  0  0  0  0  0  0  0  0  0  0
    4.5542   -7.2625    0.0000 C   0  0  0  0  0  0  0  0  0  0  0  0
    9.3292   -7.3042    0.0000 O   0  0  0  0  0  0  0  0  0  0  0  0
    8.5375   -8.3875    0.0000 C   0  0  0  0  0  0  0  0  0  0  0  0
    9.3292   -8.6500    0.0000 O   0  0  0  0  0  0  0  0  0  0  0  0
    7.4125   -4.7917    0.0000 C   0  0  0  0  0  0  0  0  0  0  0  0
    9.8167   -7.9750    0.0000 C   0  0  0  0  0  0  0  0  0  0  0  0
    3.8417   -6.0250    0.0000 C   0  0  0  0  0  0  0  0  0  0  0  0
    7.4125   -5.6125    0.0000 O   0  0  0  0  0  0  0  0  0  0  0  0
    3.8417   -7.6750    0.0000 C   0  0  0  0  0  0  0  0  0  0  0  0
    8.8375   -6.4375    0.0000 C   0  0  0  0  0  0  0  0  0  0  0  0
    6.7000   -7.6750    0.0000 O   0  0  0  0  0  0  0  0  0  0  0  0
    3.1292   -6.4375    0.0000 C   0  0  0  0  0  0  0  0  0  0  0  0
    9.5417   -6.0292    0.0000 N   0  0  3  0  0  0  0  0  0  0  0  0
    7.1125   -7.5667    0.0000 C   0  0  0  0  0  0  0  0  0  0  0  0
    7.4125   -3.9667    0.0000 C   0  0  0  0  0  0  0  0  0  0  0  0
    3.1292   -7.2625    0.0000 C   0  0  0  0  0  0  0  0  0  0  0  0
    2.4167   -6.0250    0.0000 Br  0  0  0  0  0  0  0  0  0  0  0  0
    5.9792   -4.7917    0.0000 C   0  0  0  0  0  0  0  0  0  0  0  0
    7.1125   -8.3917    0.0000 C   0  0  0  0  0  0  0  0  0  0  0  0
    5.9792   -3.9667    0.0000 C   0  0  0  0  0  0  0  0  0  0  0  0
    7.8250   -8.8042    0.0000 C   0  0  0  0  0  0  0  0  0  0  0  0
    6.6917   -3.5542    0.0000 C   0  0  0  0  0  0  0  0  0  0  0  0
   10.2542   -6.4375    0.0000 C   0  0  0  0  0  0  0  0  0  0  0  0
    9.5417   -5.2042    0.0000 C   0  0  0  0  0  0  0  0  0  0  0  0
    6.2792   -8.3875    0.0000 C   0  0  0  0  0  0  0  0  0  0  0  0
    8.1292   -3.5542    0.0000 C   0  0  0  0  0  0  0  0  0  0  0  0
  2  4  1  0  0  0  0
  3  1  1  0  0  0  0
  4  1  1  0  0  0  0
  5  2  1  0  0  0  0
  6  5  2  0  0  0  0
  7  3  2  0  0  0  0
  8  4  1  0  0  0  0
  9  2  2  0  0  0  0
 10  1  1  0  0  0  0
 11  9  1  0  0  0  0
 12 11  1  0  0  0  0
 13  7  1  0  0  0  0
 14  7  1  0  0  0  0
 15 14  1  0  0  0  0
 16  8  2  0  0  0  0
 17 13  1  0  0  0  0
 18 11  2  0  0  0  0
 19  1  1  0  0  0  0
 20 12  2  0  0  0  0
 21 10  1  0  0  0  0
 22  5  1  0  0  0  0
 23 18  1  0  0  0  0
 24 21  1  0  0  0  0
 25  3  1  0  0  0  0
 26 16  1  0  0  0  0
 27 23  2  0  0  0  0
 28 23  1  0  0  0  0
 29  8  1  0  0  0  0
 30 25  2  0  0  0  0
 31 29  2  0  0  0  0
 32 30  1  0  0  0  0
 33 31  1  0  0  0  0
 34 24  1  0  0  0  0
 35 24  1  0  0  0  0
 36 22  1  0  0  0  0
 37 26  1  0  0  0  0
 14 32  2  0  0  0  0
 17 15  1  0  0  0  0
 33 26  2  0  0  0  0
  6 12  1  0  0  0  0
 20 27  1  0  0  0  0
M  END
