# Supplementary material for: Structure-activity relationships for analogs of the tuberculosis drug bedaquiline with the naphthalene unit replaced by bicyclic heterocycles
Source: Bioorg Med Chem. 2018 May 1;26(8):1797–809. doi: 10.1016/j.bmc.2018.02.026 (PMC5933462; doi:10.1016/j.bmc.2018.02.026)
Supplement: MOL files — ZIP file containing the MOL files of the most important compounds in this article. [file mol.zip › compound57-exampleofclassI.mol]

  -ISIS-  10131716222D

 38 42  0  0  0  0  0  0  0  0999 V2000
    7.1750   -6.4250    0.0000 C   0  0  3  0  0  0  0  0  0  0  0  0
    5.7500   -6.4250    0.0000 C   0  0  0  0  0  0  0  0  0  0  0  0
    7.5875   -7.1417    0.0000 C   0  0  0  0  0  0  0  0  0  0  0  0
    6.4625   -6.0167    0.0000 C   0  0  3  0  0  0  0  0  0  0  0  0
    5.7500   -7.2500    0.0000 C   0  0  0  0  0  0  0  0  0  0  0  0
    5.0375   -7.6625    0.0000 N   0  0  0  0  0  0  0  0  0  0  0  0
    8.3000   -7.5417    0.0000 C   0  0  0  0  0  0  0  0  0  0  0  0
    6.4625   -5.1917    0.0000 C   0  0  0  0  0  0  0  0  0  0  0  0
    5.0375   -6.0125    0.0000 C   0  0  0  0  0  0  0  0  0  0  0  0
    7.8875   -6.0167    0.0000 C   0  0  0  0  0  0  0  0  0  0  0  0
    4.3167   -6.4250    0.0000 C   0  0  0  0  0  0  0  0  0  0  0  0
    4.3167   -7.2500    0.0000 C   0  0  0  0  0  0  0  0  0  0  0  0
    8.3000   -8.3750    0.0000 C   0  0  0  0  0  0  0  0  0  0  0  0
    9.0167   -7.1250    0.0000 O   0  0  0  0  0  0  0  0  0  0  0  0
    7.1750   -4.7792    0.0000 C   0  0  0  0  0  0  0  0  0  0  0  0
    3.6042   -6.0125    0.0000 C   0  0  0  0  0  0  0  0  0  0  0  0
    9.0167   -8.7917    0.0000 O   0  0  0  0  0  0  0  0  0  0  0  0
    7.1750   -5.6000    0.0000 O   0  0  0  0  0  0  0  0  0  0  0  0
    3.6042   -7.6625    0.0000 C   0  0  0  0  0  0  0  0  0  0  0  0
    8.6000   -6.4250    0.0000 C   0  0  0  0  0  0  0  0  0  0  0  0
    6.4625   -7.6625    0.0000 O   0  0  0  0  0  0  0  0  0  0  0  0
    2.8917   -6.4250    0.0000 C   0  0  0  0  0  0  0  0  0  0  0  0
    9.3042   -6.0167    0.0000 N   0  0  3  0  0  0  0  0  0  0  0  0
    6.8750   -7.5542    0.0000 C   0  0  0  0  0  0  0  0  0  0  0  0
    7.1750   -3.9542    0.0000 C   0  0  0  0  0  0  0  0  0  0  0  0
    2.8917   -7.2500    0.0000 C   0  0  0  0  0  0  0  0  0  0  0  0
    2.1792   -6.0125    0.0000 Br  0  0  0  0  0  0  0  0  0  0  0  0
    5.7417   -4.7792    0.0000 C   0  0  0  0  0  0  0  0  0  0  0  0
    6.8750   -8.3792    0.0000 C   0  0  0  0  0  0  0  0  0  0  0  0
    5.7417   -3.9542    0.0000 C   0  0  0  0  0  0  0  0  0  0  0  0
    7.5875   -8.7917    0.0000 C   0  0  0  0  0  0  0  0  0  0  0  0
    9.7417   -7.5417    0.0000 C   0  0  0  0  0  0  0  0  0  0  0  0
    9.7417   -8.3750    0.0000 C   0  0  0  0  0  0  0  0  0  0  0  0
    6.4542   -3.5417    0.0000 C   0  0  0  0  0  0  0  0  0  0  0  0
    9.3042   -5.1917    0.0000 C   0  0  0  0  0  0  0  0  0  0  0  0
   10.0167   -6.4250    0.0000 C   0  0  0  0  0  0  0  0  0  0  0  0
    6.0417   -8.3750    0.0000 C   0  0  0  0  0  0  0  0  0  0  0  0
    7.8917   -3.5417    0.0000 C   0  0  0  0  0  0  0  0  0  0  0  0
  2  4  1  0  0  0  0
  3  1  1  0  0  0  0
  4  1  1  0  0  0  0
  5  2  1  0  0  0  0
  6  5  2  0  0  0  0
  7  3  2  0  0  0  0
  8  4  1  0  0  0  0
  9  2  2  0  0  0  0
 10  1  1  0  0  0  0
 11  9  1  0  0  0  0
 12 11  1  0  0  0  0
 13  7  1  0  0  0  0
 14  7  1  0  0  0  0
 15  8  2  0  0  0  0
 16 11  2  0  0  0  0
 17 13  1  0  0  0  0
 18  1  1  0  0  0  0
 19 12  2  0  0  0  0
 20 10  1  0  0  0  0
 21  5  1  0  0  0  0
 22 16  1  0  0  0  0
 23 20  1  0  0  0  0
 24  3  1  0  0  0  0
 25 15  1  0  0  0  0
 26 22  2  0  0  0  0
 27 22  1  0  0  0  0
 28  8  1  0  0  0  0
 29 24  2  0  0  0  0
 30 28  2  0  0  0  0
 31 29  1  0  0  0  0
 32 14  1  0  0  0  0
 33 32  1  0  0  0  0
 34 30  1  0  0  0  0
 35 23  1  0  0  0  0
 36 23  1  0  0  0  0
 37 21  1  0  0  0  0
 38 25  1  0  0  0  0
 13 31  2  0  0  0  0
 34 25  2  0  0  0  0
  6 12  1  0  0  0  0
 33 17  1  0  0  0  0
 19 26  1  0  0  0  0
M  END
