# Supplementary material for: Structure-activity relationships for analogs of the tuberculosis drug bedaquiline with the naphthalene unit replaced by bicyclic heterocycles
Source: Bioorg Med Chem. 2018 May 1;26(8):1797–809. doi: 10.1016/j.bmc.2018.02.026 (PMC5933462; doi:10.1016/j.bmc.2018.02.026)
Supplement: MOL files — ZIP file containing the MOL files of the most important compounds in this article. [file mol.zip › compound58-exampleofclassJ.mol]

  -ISIS-  10131716222D

 40 44  0  0  0  0  0  0  0  0999 V2000
    5.9292   -2.8417    0.0000 C   0  0  3  0  0  0  0  0  0  0  0  0
    5.2167   -2.4292    0.0000 C   0  0  3  0  0  0  0  0  0  0  0  0
    4.5125   -2.8417    0.0000 C   0  0  0  0  0  0  0  0  0  0  0  0
    6.3417   -3.5542    0.0000 C   0  0  0  0  0  0  0  0  0  0  0  0
    5.2167   -1.6125    0.0000 C   0  0  0  0  0  0  0  0  0  0  0  0
    4.5125   -3.6667    0.0000 C   0  0  0  0  0  0  0  0  0  0  0  0
    3.7917   -4.0792    0.0000 N   0  0  0  0  0  0  0  0  0  0  0  0
    7.1667   -3.5542    0.0000 C   0  0  0  0  0  0  0  0  0  0  0  0
    4.5042   -1.2000    0.0000 C   0  0  0  0  0  0  0  0  0  0  0  0
    3.7917   -2.4292    0.0000 C   0  0  0  0  0  0  0  0  0  0  0  0
    7.5792   -4.2667    0.0000 C   0  0  0  0  0  0  0  0  0  0  0  0
    6.6417   -2.4292    0.0000 C   0  0  0  0  0  0  0  0  0  0  0  0
    3.0792   -2.8417    0.0000 C   0  0  0  0  0  0  0  0  0  0  0  0
    4.5042   -0.3750    0.0000 C   0  0  0  0  0  0  0  0  0  0  0  0
    3.0792   -3.6667    0.0000 C   0  0  0  0  0  0  0  0  0  0  0  0
    8.3917   -4.1000    0.0000 O   0  0  0  0  0  0  0  0  0  0  0  0
    7.7250   -2.9417    0.0000 O   0  0  0  0  0  0  0  0  0  0  0  0
    7.1667   -4.9875    0.0000 N   0  0  0  0  0  0  0  0  0  0  0  0
    5.2167    0.0375    0.0000 N   0  0  0  0  0  0  0  0  0  0  0  0
    8.4792   -3.2792    0.0000 C   0  0  0  0  0  0  0  0  0  0  0  0
    2.3667   -2.4292    0.0000 C   0  0  0  0  0  0  0  0  0  0  0  0
    5.9292   -2.0167    0.0000 O   0  0  0  0  0  0  0  0  0  0  0  0
    2.3667   -4.0792    0.0000 C   0  0  0  0  0  0  0  0  0  0  0  0
    6.6417   -1.6042    0.0000 C   0  0  0  0  0  0  0  0  0  0  0  0
    5.2167   -4.0792    0.0000 O   0  0  0  0  0  0  0  0  0  0  0  0
    1.6542   -2.8417    0.0000 C   0  0  0  0  0  0  0  0  0  0  0  0
    7.3542   -1.1917    0.0000 N   0  0  3  0  0  0  0  0  0  0  0  0
    3.7917   -1.6042    0.0000 O   0  0  0  0  0  0  0  0  0  0  0  0
    5.9292   -4.2750    0.0000 C   0  0  0  0  0  0  0  0  0  0  0  0
    5.9375   -1.2000    0.0000 C   0  0  0  0  0  0  0  0  0  0  0  0
    3.7917    0.0375    0.0000 O   0  0  0  0  0  0  0  0  0  0  0  0
    6.3417   -4.9875    0.0000 C   0  0  0  0  0  0  0  0  0  0  0  0
    5.9375   -0.3750    0.0000 C   0  0  0  0  0  0  0  0  0  0  0  0
    1.6542   -3.6667    0.0000 C   0  0  0  0  0  0  0  0  0  0  0  0
    0.9417   -2.4292    0.0000 Br  0  0  0  0  0  0  0  0  0  0  0  0
    8.0667   -1.6042    0.0000 C   0  0  0  0  0  0  0  0  0  0  0  0
    7.3625   -0.3667    0.0000 C   0  0  0  0  0  0  0  0  0  0  0  0
    5.2167   -4.9042    0.0000 C   0  0  0  0  0  0  0  0  0  0  0  0
    3.0792   -1.1917    0.0000 C   0  0  0  0  0  0  0  0  0  0  0  0
    3.7917    0.8625    0.0000 C   0  0  0  0  0  0  0  0  0  0  0  0
  2  1  1  0  0  0  0
  3  2  1  0  0  0  0
  4  1  1  0  0  0  0
  5  2  1  0  0  0  0
  6  3  1  0  0  0  0
  7  6  2  0  0  0  0
  8  4  1  0  0  0  0
  9  5  1  0  0  0  0
 10  3  2  0  0  0  0
 11  8  2  0  0  0  0
 12  1  1  0  0  0  0
 13 10  1  0  0  0  0
 14  9  2  0  0  0  0
 15 13  1  0  0  0  0
 16 11  1  0  0  0  0
 17  8  1  0  0  0  0
 18 32  2  0  0  0  0
 19 33  2  0  0  0  0
 20 17  1  0  0  0  0
 21 13  2  0  0  0  0
 22  1  1  0  0  0  0
 23 15  2  0  0  0  0
 24 12  1  0  0  0  0
 25  6  1  0  0  0  0
 26 21  1  0  0  0  0
 27 24  1  0  0  0  0
 28  9  1  0  0  0  0
 29  4  2  0  0  0  0
 30  5  2  0  0  0  0
 31 14  1  0  0  0  0
 32 29  1  0  0  0  0
 33 30  1  0  0  0  0
 34 26  2  0  0  0  0
 35 26  1  0  0  0  0
 36 27  1  0  0  0  0
 37 27  1  0  0  0  0
 38 25  1  0  0  0  0
 39 28  1  0  0  0  0
 40 31  1  0  0  0  0
 11 18  1  0  0  0  0
 16 20  1  0  0  0  0
 14 19  1  0  0  0  0
  7 15  1  0  0  0  0
 23 34  1  0  0  0  0
M  END
