# Supplementary material for: Structure-activity relationships for analogs of the tuberculosis drug bedaquiline with the naphthalene unit replaced by bicyclic heterocycles
Source: Bioorg Med Chem. 2018 May 1;26(8):1797–809. doi: 10.1016/j.bmc.2018.02.026 (PMC5933462; doi:10.1016/j.bmc.2018.02.026)
Supplement: MOL files — ZIP file containing the MOL files of the most important compounds in this article. [file mol.zip › compound59-exampleofclassK.mol]

  -ISIS-  10131716232D

 40 44  0  0  0  0  0  0  0  0999 V2000
    7.1667   -6.2417    0.0000 C   0  0  3  0  0  0  0  0  0  0  0  0
    6.4542   -5.8292    0.0000 C   0  0  3  0  0  0  0  0  0  0  0  0
    5.7417   -6.2417    0.0000 C   0  0  0  0  0  0  0  0  0  0  0  0
    7.5792   -6.9542    0.0000 C   0  0  0  0  0  0  0  0  0  0  0  0
    6.4542   -5.0042    0.0000 C   0  0  0  0  0  0  0  0  0  0  0  0
    5.7417   -7.0667    0.0000 C   0  0  0  0  0  0  0  0  0  0  0  0
    5.0292   -7.4792    0.0000 N   0  0  0  0  0  0  0  0  0  0  0  0
    8.4042   -6.9500    0.0000 C   0  0  0  0  0  0  0  0  0  0  0  0
    5.7417   -4.5917    0.0000 C   0  0  0  0  0  0  0  0  0  0  0  0
    5.0292   -5.8292    0.0000 C   0  0  0  0  0  0  0  0  0  0  0  0
    7.8792   -5.8292    0.0000 C   0  0  0  0  0  0  0  0  0  0  0  0
    4.3167   -6.2417    0.0000 C   0  0  0  0  0  0  0  0  0  0  0  0
    5.7417   -3.7667    0.0000 C   0  0  0  0  0  0  0  0  0  0  0  0
    4.3167   -7.0667    0.0000 C   0  0  0  0  0  0  0  0  0  0  0  0
    8.8167   -7.6667    0.0000 C   0  0  0  0  0  0  0  0  0  0  0  0
    8.9625   -6.3375    0.0000 O   0  0  0  0  0  0  0  0  0  0  0  0
    9.6292   -7.4917    0.0000 C   0  0  0  0  0  0  0  0  0  0  0  0
    9.7167   -6.6750    0.0000 C   0  0  0  0  0  0  0  0  0  0  0  0
    6.4542   -3.3542    0.0000 N   0  0  0  0  0  0  0  0  0  0  0  0
    8.4042   -8.3792    0.0000 N   0  0  0  0  0  0  0  0  0  0  0  0
    3.6042   -5.8292    0.0000 C   0  0  0  0  0  0  0  0  0  0  0  0
    7.1667   -5.4167    0.0000 O   0  0  0  0  0  0  0  0  0  0  0  0
    3.6042   -7.4792    0.0000 C   0  0  0  0  0  0  0  0  0  0  0  0
    7.8792   -5.0042    0.0000 C   0  0  0  0  0  0  0  0  0  0  0  0
    6.4542   -7.4750    0.0000 O   0  0  0  0  0  0  0  0  0  0  0  0
    2.8875   -6.2417    0.0000 C   0  0  0  0  0  0  0  0  0  0  0  0
    8.5917   -4.5917    0.0000 N   0  0  3  0  0  0  0  0  0  0  0  0
    5.0292   -5.0042    0.0000 O   0  0  0  0  0  0  0  0  0  0  0  0
    7.1667   -7.6667    0.0000 C   0  0  0  0  0  0  0  0  0  0  0  0
    7.1750   -4.5917    0.0000 C   0  0  0  0  0  0  0  0  0  0  0  0
    5.0292   -3.3542    0.0000 O   0  0  0  0  0  0  0  0  0  0  0  0
    7.1750   -3.7667    0.0000 C   0  0  0  0  0  0  0  0  0  0  0  0
    7.5792   -8.3792    0.0000 C   0  0  0  0  0  0  0  0  0  0  0  0
    2.8875   -7.0667    0.0000 C   0  0  0  0  0  0  0  0  0  0  0  0
    2.1750   -5.8292    0.0000 Br  0  0  0  0  0  0  0  0  0  0  0  0
    8.5917   -3.7667    0.0000 C   0  0  0  0  0  0  0  0  0  0  0  0
    9.3042   -5.0042    0.0000 C   0  0  0  0  0  0  0  0  0  0  0  0
    6.4542   -8.3000    0.0000 C   0  0  0  0  0  0  0  0  0  0  0  0
    4.3167   -4.5917    0.0000 C   0  0  0  0  0  0  0  0  0  0  0  0
    5.0292   -2.5292    0.0000 C   0  0  0  0  0  0  0  0  0  0  0  0
  2  1  1  0  0  0  0
  3  2  1  0  0  0  0
  4  1  1  0  0  0  0
  5  2  1  0  0  0  0
  6  3  1  0  0  0  0
  7  6  2  0  0  0  0
  8  4  1  0  0  0  0
  9  5  1  0  0  0  0
 10  3  2  0  0  0  0
 11  1  1  0  0  0  0
 12 10  1  0  0  0  0
 13  9  2  0  0  0  0
 14 12  1  0  0  0  0
 15  8  2  0  0  0  0
 16  8  1  0  0  0  0
 17 15  1  0  0  0  0
 18 16  1  0  0  0  0
 19 32  2  0  0  0  0
 20 33  2  0  0  0  0
 21 12  2  0  0  0  0
 22  1  1  0  0  0  0
 23 14  2  0  0  0  0
 24 11  1  0  0  0  0
 25  6  1  0  0  0  0
 26 21  1  0  0  0  0
 27 24  1  0  0  0  0
 28  9  1  0  0  0  0
 29  4  2  0  0  0  0
 30  5  2  0  0  0  0
 31 13  1  0  0  0  0
 32 30  1  0  0  0  0
 33 29  1  0  0  0  0
 34 26  2  0  0  0  0
 35 26  1  0  0  0  0
 36 27  1  0  0  0  0
 37 27  1  0  0  0  0
 38 25  1  0  0  0  0
 39 28  1  0  0  0  0
 40 31  1  0  0  0  0
 15 20  1  0  0  0  0
 17 18  2  0  0  0  0
 13 19  1  0  0  0  0
  7 14  1  0  0  0  0
 23 34  1  0  0  0  0
M  END
