# Supplementary material for: Structure-activity relationships for analogs of the tuberculosis drug bedaquiline with the naphthalene unit replaced by bicyclic heterocycles
Source: Bioorg Med Chem. 2018 May 1;26(8):1797–809. doi: 10.1016/j.bmc.2018.02.026 (PMC5933462; doi:10.1016/j.bmc.2018.02.026)
Supplement: MOL files — ZIP file containing the MOL files of the most important compounds in this article. [file mol.zip › compound60-exampleofclassL.mol]

  -ISIS-  10131716242D

 41 45  0  0  0  0  0  0  0  0999 V2000
    6.7417   -6.7292    0.0000 C   0  0  3  0  0  0  0  0  0  0  0  0
    6.0292   -6.3167    0.0000 C   0  0  3  0  0  0  0  0  0  0  0  0
    5.3167   -6.7292    0.0000 C   0  0  0  0  0  0  0  0  0  0  0  0
    7.1542   -7.4417    0.0000 C   0  0  0  0  0  0  0  0  0  0  0  0
    6.0292   -5.5000    0.0000 C   0  0  0  0  0  0  0  0  0  0  0  0
    5.3167   -7.5542    0.0000 C   0  0  0  0  0  0  0  0  0  0  0  0
    4.6042   -7.9667    0.0000 N   0  0  0  0  0  0  0  0  0  0  0  0
    7.9792   -7.4417    0.0000 C   0  0  0  0  0  0  0  0  0  0  0  0
    5.3167   -5.0875    0.0000 C   0  0  0  0  0  0  0  0  0  0  0  0
    4.6042   -6.3167    0.0000 C   0  0  0  0  0  0  0  0  0  0  0  0
    7.4542   -6.3167    0.0000 C   0  0  0  0  0  0  0  0  0  0  0  0
    8.3917   -8.1625    0.0000 C   0  0  0  0  0  0  0  0  0  0  0  0
    3.8917   -6.7292    0.0000 C   0  0  0  0  0  0  0  0  0  0  0  0
    5.3167   -4.2542    0.0000 C   0  0  0  0  0  0  0  0  0  0  0  0
    3.8917   -7.5542    0.0000 C   0  0  0  0  0  0  0  0  0  0  0  0
    7.9792   -8.8750    0.0000 N   0  0  0  0  0  0  0  0  0  0  0  0
    6.0292   -3.8500    0.0000 N   0  0  0  0  0  0  0  0  0  0  0  0
    8.3875   -6.7292    0.0000 O   0  0  0  0  0  0  0  0  0  0  0  0
    9.2125   -8.1625    0.0000 O   0  0  0  0  0  0  0  0  0  0  0  0
    3.1750   -6.3167    0.0000 C   0  0  0  0  0  0  0  0  0  0  0  0
    6.7417   -5.9042    0.0000 O   0  0  0  0  0  0  0  0  0  0  0  0
    3.1750   -7.9667    0.0000 C   0  0  0  0  0  0  0  0  0  0  0  0
    7.4542   -5.4917    0.0000 C   0  0  0  0  0  0  0  0  0  0  0  0
    6.0292   -7.9667    0.0000 O   0  0  0  0  0  0  0  0  0  0  0  0
    2.4625   -6.7292    0.0000 C   0  0  0  0  0  0  0  0  0  0  0  0
    8.1667   -5.0792    0.0000 N   0  0  3  0  0  0  0  0  0  0  0  0
    4.6000   -5.4917    0.0000 O   0  0  0  0  0  0  0  0  0  0  0  0
    6.7417   -5.0875    0.0000 C   0  0  0  0  0  0  0  0  0  0  0  0
    6.7417   -8.1625    0.0000 C   0  0  0  0  0  0  0  0  0  0  0  0
    4.6000   -3.8500    0.0000 O   0  0  0  0  0  0  0  0  0  0  0  0
    6.7417   -4.2542    0.0000 C   0  0  0  0  0  0  0  0  0  0  0  0
    7.1542   -8.8750    0.0000 C   0  0  0  0  0  0  0  0  0  0  0  0
    2.4625   -7.5542    0.0000 C   0  0  0  0  0  0  0  0  0  0  0  0
    1.7500   -6.3167    0.0000 Br  0  0  0  0  0  0  0  0  0  0  0  0
    9.2167   -6.7292    0.0000 C   0  0  0  0  0  0  0  0  0  0  0  0
    9.6292   -7.4417    0.0000 C   0  0  0  0  0  0  0  0  0  0  0  0
    8.1667   -4.2542    0.0000 C   0  0  0  0  0  0  0  0  0  0  0  0
    8.8792   -5.4917    0.0000 C   0  0  0  0  0  0  0  0  0  0  0  0
    6.0292   -8.7917    0.0000 C   0  0  0  0  0  0  0  0  0  0  0  0
    3.8875   -5.0792    0.0000 C   0  0  0  0  0  0  0  0  0  0  0  0
    4.6000   -3.0250    0.0000 C   0  0  0  0  0  0  0  0  0  0  0  0
  2  1  1  0  0  0  0
  3  2  1  0  0  0  0
  4  1  1  0  0  0  0
  5  2  1  0  0  0  0
  6  3  1  0  0  0  0
  7  6  2  0  0  0  0
  8  4  1  0  0  0  0
  9  5  1  0  0  0  0
 10  3  2  0  0  0  0
 11  1  1  0  0  0  0
 12  8  2  0  0  0  0
 13 10  1  0  0  0  0
 14  9  2  0  0  0  0
 15 13  1  0  0  0  0
 16 32  2  0  0  0  0
 17 31  2  0  0  0  0
 18  8  1  0  0  0  0
 19 12  1  0  0  0  0
 20 13  2  0  0  0  0
 21  1  1  0  0  0  0
 22 15  2  0  0  0  0
 23 11  1  0  0  0  0
 24  6  1  0  0  0  0
 25 20  1  0  0  0  0
 26 23  1  0  0  0  0
 27  9  1  0  0  0  0
 28  5  2  0  0  0  0
 29  4  2  0  0  0  0
 30 14  1  0  0  0  0
 31 28  1  0  0  0  0
 32 29  1  0  0  0  0
 33 25  2  0  0  0  0
 34 25  1  0  0  0  0
 35 18  1  0  0  0  0
 36 35  1  0  0  0  0
 37 26  1  0  0  0  0
 38 26  1  0  0  0  0
 39 24  1  0  0  0  0
 40 27  1  0  0  0  0
 41 30  1  0  0  0  0
 16 12  1  0  0  0  0
 19 36  1  0  0  0  0
 14 17  1  0  0  0  0
  7 15  1  0  0  0  0
 22 33  1  0  0  0  0
M  END
