# Supplementary material for: Structure-activity relationships for analogs of the tuberculosis drug bedaquiline with the naphthalene unit replaced by bicyclic heterocycles
Source: Bioorg Med Chem. 2018 May 1;26(8):1797–809. doi: 10.1016/j.bmc.2018.02.026 (PMC5933462; doi:10.1016/j.bmc.2018.02.026)
Supplement: MOL files — ZIP file containing the MOL files of the most important compounds in this article. [file mol.zip › compound63-exampleofclassM.mol]

  -ISIS-  10131716252D

 40 44  0  0  0  0  0  0  0  0999 V2000
    7.5542   -6.2292    0.0000 C   0  0  3  0  0  0  0  0  0  0  0  0
    6.8417   -5.8167    0.0000 C   0  0  3  0  0  0  0  0  0  0  0  0
    6.1292   -6.2292    0.0000 C   0  0  0  0  0  0  0  0  0  0  0  0
    7.9667   -6.9417    0.0000 C   0  0  0  0  0  0  0  0  0  0  0  0
    6.8417   -5.0000    0.0000 C   0  0  0  0  0  0  0  0  0  0  0  0
    6.1292   -7.0542    0.0000 C   0  0  0  0  0  0  0  0  0  0  0  0
    5.4167   -7.4667    0.0000 N   0  0  0  0  0  0  0  0  0  0  0  0
    8.7792   -6.9375    0.0000 C   0  0  0  0  0  0  0  0  0  0  0  0
    6.1375   -4.5917    0.0000 C   0  0  0  0  0  0  0  0  0  0  0  0
    5.4167   -5.8167    0.0000 C   0  0  0  0  0  0  0  0  0  0  0  0
    8.2667   -5.8167    0.0000 C   0  0  0  0  0  0  0  0  0  0  0  0
    4.7042   -6.2292    0.0000 C   0  0  0  0  0  0  0  0  0  0  0  0
    6.1292   -3.7750    0.0000 C   0  0  0  0  0  0  0  0  0  0  0  0
    4.7042   -7.0542    0.0000 C   0  0  0  0  0  0  0  0  0  0  0  0
    7.5542   -7.6542    0.0000 N   0  0  0  0  0  0  0  0  0  0  0  0
    9.2000   -7.6417    0.0000 C   0  0  0  0  0  0  0  0  0  0  0  0
    6.8417   -3.3542    0.0000 N   0  0  0  0  0  0  0  0  0  0  0  0
    9.3292   -6.3167    0.0000 C   0  0  0  0  0  0  0  0  0  0  0  0
   10.0792   -6.6500    0.0000 C   0  0  0  0  0  0  0  0  0  0  0  0
   10.0042   -7.4667    0.0000 O   0  0  0  0  0  0  0  0  0  0  0  0
    3.9917   -5.8167    0.0000 C   0  0  0  0  0  0  0  0  0  0  0  0
    7.5542   -5.4042    0.0000 O   0  0  0  0  0  0  0  0  0  0  0  0
    3.9917   -7.4667    0.0000 C   0  0  0  0  0  0  0  0  0  0  0  0
    8.2625   -4.9917    0.0000 C   0  0  0  0  0  0  0  0  0  0  0  0
    6.8417   -7.4667    0.0000 O   0  0  0  0  0  0  0  0  0  0  0  0
    3.2750   -6.2292    0.0000 C   0  0  0  0  0  0  0  0  0  0  0  0
    8.9750   -4.5750    0.0000 N   0  0  3  0  0  0  0  0  0  0  0  0
    5.4167   -5.0042    0.0000 O   0  0  0  0  0  0  0  0  0  0  0  0
    7.9667   -8.3667    0.0000 C   0  0  0  0  0  0  0  0  0  0  0  0
    8.7917   -8.3667    0.0000 C   0  0  0  0  0  0  0  0  0  0  0  0
    7.5542   -4.5875    0.0000 C   0  0  0  0  0  0  0  0  0  0  0  0
    5.4167   -3.3625    0.0000 O   0  0  0  0  0  0  0  0  0  0  0  0
    7.5542   -3.7667    0.0000 C   0  0  0  0  0  0  0  0  0  0  0  0
    3.2750   -7.0542    0.0000 C   0  0  0  0  0  0  0  0  0  0  0  0
    2.5625   -5.8167    0.0000 Br  0  0  0  0  0  0  0  0  0  0  0  0
    8.9667   -3.7500    0.0000 C   0  0  0  0  0  0  0  0  0  0  0  0
    9.6917   -4.9792    0.0000 C   0  0  0  0  0  0  0  0  0  0  0  0
    6.8417   -8.2917    0.0000 C   0  0  0  0  0  0  0  0  0  0  0  0
    4.7042   -4.5917    0.0000 C   0  0  0  0  0  0  0  0  0  0  0  0
    5.4125   -2.5375    0.0000 C   0  0  0  0  0  0  0  0  0  0  0  0
  2  1  1  0  0  0  0
  3  2  1  0  0  0  0
  4  1  1  0  0  0  0
  5  2  1  0  0  0  0
  6  3  1  0  0  0  0
  7  6  2  0  0  0  0
  8  4  2  0  0  0  0
  9  5  1  0  0  0  0
 10  3  2  0  0  0  0
 11  1  1  0  0  0  0
 12 10  1  0  0  0  0
 13  9  2  0  0  0  0
 14 12  1  0  0  0  0
 15  4  1  0  0  0  0
 16  8  1  0  0  0  0
 17 33  2  0  0  0  0
 18  8  1  0  0  0  0
 19 18  2  0  0  0  0
 20 16  1  0  0  0  0
 21 12  2  0  0  0  0
 22  1  1  0  0  0  0
 23 14  2  0  0  0  0
 24 11  1  0  0  0  0
 25  6  1  0  0  0  0
 26 21  1  0  0  0  0
 27 24  1  0  0  0  0
 28  9  1  0  0  0  0
 29 15  2  0  0  0  0
 30 29  1  0  0  0  0
 31  5  2  0  0  0  0
 32 13  1  0  0  0  0
 33 31  1  0  0  0  0
 34 26  2  0  0  0  0
 35 26  1  0  0  0  0
 36 27  1  0  0  0  0
 37 27  1  0  0  0  0
 38 25  1  0  0  0  0
 39 28  1  0  0  0  0
 40 32  1  0  0  0  0
 16 30  2  0  0  0  0
 20 19  1  0  0  0  0
 17 13  1  0  0  0  0
  7 14  1  0  0  0  0
 23 34  1  0  0  0  0
M  END
